# Supplementary material for: The Composition, Diversity and Predictive Metabolic Profiles of Bacteria Associated With the Gut Digesta of Five Sea Urchins in Luhuitou Fringing Reef (Northern South China Sea)
Source: Front Microbiol. 2019 May 28;10:1168. doi: 10.3389/fmicb.2019.01168 (PMC6546719; doi:10.3389/fmicb.2019.01168)
Supplement: TABLE S2 — The percent of all individual sea urchins at the phylum level. [file Table_2.XLSX]

## Sheet: sheet1
	S. variolaris						T. gratilla																						D.setosum									E. calamaris							D. savignyi
OTU ID	K5	K1	K2	K3	mean	standard deviation	B21	B1	B2	B3	B4	B5	B6	B7	B8	B9	B10	B11	B12	B13	B14	B15	B16	B17	B18	B20	mean	standard deviation	M10	M4	M5	M7	M8	M2	M3	mean	standard deviation	W1	W2	W3	W4	W5	mean	standard deviation	G5	G1	G3	G2	mean
d__Bacteria; k__norank; p__Fusobacteria	0.400181	0.565787	0.429416	0.438039	0.458356	0.0734304	0.0525363	0.201492	0.101228	0.147659	0.189163	0.108148	0.115332	0.277611	0.236269	0.0485774	0.140154	0.137178	0.073186	0.191526	0.259855	0.0894513	0.19374	0.251528	0.0698908	0.141239	0.151288	0.0708363	0.492569	0.428211	0.386442	0.534024	0.376697	0.491174	0.576698	0.469402	0.0751358	0.274702	0.336439	0.265703	0.365801	0.275249	0.303579	0.0447839	0.450364	0.459175	0.555268	0.501317	0.491531
d__Bacteria; k__norank; p__Proteobacteria	0.228158	0.168569	0.275558	0.287718	0.240001	0.0541107	0.546693	0.340151	0.341623	0.394635	0.288964	0.434211	0.32789	0.284244	0.318323	0.472365	0.369329	0.325096	0.329669	0.255439	0.226064	0.254457	0.341393	0.236787	0.524064	0.289147	0.345027	0.0899386	0.212214	0.317671	0.40916	0.243096	0.29572	0.278788	0.234858	0.284501	0.0660842	0.182297	0.187188	0.207765	0.184955	0.167788	0.185999	0.0143318	0.368889	0.247125	0.30754	0.25398	0.294384
d__Bacteria; k__norank; p__Bacteroidetes	0.254968	0.204962	0.21562	0.220303	0.223963	0.0216436	0.22239	0.342817	0.407999	0.309716	0.423031	0.333519	0.348381	0.294925	0.294025	0.260547	0.396656	0.317495	0.31764	0.466794	0.395692	0.394091	0.274332	0.328463	0.160235	0.432081	0.336041	0.075426	0.275489	0.192833	0.138804	0.183594	0.183594	0.187654	0.153964	0.18799	0.0433884	0.436044	0.323634	0.424927	0.337623	0.478632	0.400172	0.0667572	0.130556	0.198558	0.096597	0.185691	0.15285
d__Bacteria; k__norank; p__Firmicutes	0.0430843	0.0328155	0.00822223	0.0152241	0.0248365	0.0159696	0.0554001	0.0413722	0.0455789	0.0313422	0.0263565	0.0153041	0.0718004	0.0283604	0.0494578	0.0907902	0.0310352	0.0399834	0.0926931	0.0337301	0.0446419	0.0990469	0.0454379	0.064496	0.10521	0.0407965	0.0526417	0.0262054	0.0107959	0.0286961	0.0394206	0.0210708	0.0716867	0.0243929	0.0169646	0.0304325	0.0203175	0.0360237	0.0831887	0.0649588	0.0762491	0.0277956	0.0576432	0.0245487	0.0242358	0.0253722	0.0136087	0.0327425	0.0239898
d__Bacteria; k__norank; p__Spirochaetae	0.0381312	0.00338969	0.0172615	0.0102634	0.0172614	0.0150216	0.0481253	0.0182157	0.047593	0.0528208	0.0385154	0.0572341	0.0632697	0.0487387	0.0274176	0.0683002	0.0219656	0.105417	0.100191	0.018329	0.0225094	0.11048	0.066453	0.019691	0.0171338	0.0530241	0.0502712	0.0292936	0.000895624	0.00725715	0.00682608	0.00308455	0.0290836	0.00392283	0.00240264	0.00763893	0.00973074	0.0243817	0.00641139	0.00703838	0.00276154	0.012411	0.0106008	0.00843929	0.00437289	0.0129603	0.00423932	0.010312	0.00797111
d__Bacteria; k__norank; p__unclassified_k__norank	0.00186725	0.00122694	0.00186	0.000589197	0.00138585	0.000610046	0.00562889	0.0117088	0.00667703	0.0090708	0.00503549	0.0110208	0.00957618	0.00638108	0.0123921	0.0284018	0.00422778	0.0110093	0.0357533	0.00304689	0.0235864	0.0165114	0.0311777	0.0335069	0.0430097	0.00596691	0.0156845	0.0122493	0.00183966	0.00131059	0.00204783	0.000896188	0.00506234	0.000909383	0.000909106	0.00185358	0.00149047	0.0130224	0.046456	0.00244659	0.00482417	0.00153134	0.0136561	0.0188872	0.00298053	0.00159511	0.00181449	0.00146777	0.00196447
d__Bacteria; k__norank; p__Verrucomicrobia	0.0114983	0.0100235	0.0206686	0.0126012	0.0136979	0.00476558	0.00316008	0.00620863	0.0124565	0.0222529	0.00729533	0.0147947	0.0390574	0.0184342	0.0297411	0.0108928	0.0142658	0.0320604	0.00769351	0.0067841	0.00573506	0.00451687	0.0244026	0.00738142	0.00271148	0.0100579	0.0139951	0.0104393	0.000895624	0.00113454	0.000383967	0.000854505	0.0104423	0.00151564	0.0023864	0.00251614	0.00355162	0.00911404	0.000885551	0.00132967	0.00165351	0.0071047	0.0040175	0.00381207	0.00241488	0.0140735	0.00489913	0.00325543	0.00616074
d__Bacteria; k__norank; p__Lentisphaerae	0.0104173	0.00422152	0.0123594	0.0092941	0.00907308	0.00347339	0.010764	0.0145987	0.00910703	0.00427729	0.00879369	0.00692274	0.0119807	0.0155982	0.00847533	0.00274207	0.00552682	0.00534341	0.00630712	0.00911688	0.0097469	0.00615937	0.00653171	0.0148489	0.00322573	0.0100579	0.00850622	0.00372898	0.00336464	0.00710066	0.00731671	0.01065	0.0068689	0.00690061	0.00990276	0.00744347	0.00237085	0.0112096	0.00908576	0.0171261	0.0166715	0.0186788	0.0145544	0.00415933	0.00426411	0.0190582	0.0067961	0.00442211	0.00863514
d__Bacteria; k__norank; p__Fibrobacteres	0.00623071	0.00559403	0.0135241	0.00332611	0.00716873	0.00441648	0.00125086	0.00930363	0.00490379	0.0106932	0.0020142	0.00759417	0.00190269	0.00770761	0.00289887	0.00593696	0.0080068	0.0109862	0.00109349	0.00628422	0.00328487	0.00350111	0.00162278	0.00327107	0.000537622	0.00433957	0.00485669	0.00327806	0.000314679	0.00653339	0.00268777	4.16832e-05	0.000992615	0.0005171	6.49361e-05	0.00159317	0.0023629	0.0038585	3.54221e-05	0.000443223	8.52326e-05	0.00436254	0.00175698	0.00216158	0.00100076	0.0122292	0.00354651	0.000809153	0.0043964
d__Bacteria; k__norank; p__Cyanobacteria	0.00214242	0.000873417	0.000990839	0.00020907	0.00105394	0.000803154	0.00878897	0.00212548	0.00538541	0.00731932	0.00420034	0.00173647	0.00547808	0.00798207	0.00734676	0.00123267	0.00132266	0.00492883	0.010232	0.00240419	0.00223479	0.00615937	0.00752566	0.0142894	0.00839158	0.00329988	0.00561919	0.00343577	0.000629357	0.0022104	0.00157853	0.00131302	0.00619392	0.000659748	0.000616893	0.00188598	0.0019908	0.00414123	0.00338281	0.000744615	0.00163647	0.00183405	0.00234783	0.00138092	0.00615686	0.00358899	0.00353001	0.000809153	0.00352125
d__Bacteria; k__norank; p__Tenericutes	0.00163139	0.00124774	0.000486728	0.000399133	0.000941246	0.000597412	0.000329175	0.00385942	0.00172946	0.00235988	0.00314411	0.00180593	0.00125452	0.00139515	0.00241204	0.00407537	0.00146437	0.00191165	0.00902132	0.00111878	0.00253096	0.00414947	0.00249503	0.0141388	0.0141885	0.00155953	0.00374717	0.00399846	0.000459915	0.00428387	0.0019625	0.000666931	0.00504248	0.00160479	0.000568191	0.0020841	0.001861	0.00159662	0.0020899	0.00196791	0.00238651	0.00146011	0.00190021	0.000375136	0.0026977	0.00239266	0.00146809	0.00302962	0.00239702
d__Bacteria; k__norank; p__Actinobacteria	3.93105e-05	2.07956e-05	5.21494e-05	5.7019e-05	4.23187e-05	1.61765e-05	0.00128378	0.00132376	0.00507892	0.0019174	0.000491268	0.000532518	0.000836348	0.000411683	0.000575349	0.00319489	0.000826661	0.000737022	0.00802546	0.000547489	0.000780829	0.0027447	0.00101424	0.000731686	0.0358804	0.000994485	0.00339645	0.00787442	4.84121e-05	0.000625954	0.000810597	0.000333465	0.00144922	3.56621e-05	0.000146106	0.000492774	0.000514053	9.97888e-05	0.000141688	0.000230476	5.11396e-05	7.12251e-05	0.000118864	7.106e-05	0.000587403	4.98471e-05	0.000148459	7.527e-05	0.000215245
d__Bacteria; k__norank; p__Planctomycetes	0.000687934	0.000873417	0.000347663	0.00131144	0.000805113	0.000401672	0.0182034	0.000839004	0.000941352	0.00138274	0.00103166	0.000532518	0.00108725	0.00194406	0.00108431	0.000754698	0.000566853	0.000760053	0.00247989	0.00195192	0.000538503	0.00222602	0.00097367	0.00126969	0.00357635	0.000791068	0.00214675	0.0038582	7.26181e-05	0.000958491	0.00157853	0.000145891	0.00275947	0.00101637	0.000308447	0.000977117	0.000957126	0.00287724	0.000460487	0.00439677	0.00206263	0.00267094	0.00249361	0.00142478	0.000652671	0.00126279	0.000362899	0.0010726	0.00083774
d__Bacteria; k__norank; p__Marinimicrobia__SAR406_clade_	0.000668278	0.000353526	0.0033028	0.00020907	0.00113342	0.0014589	0.0228118	0.00249837	0.00293351	0.000460914	0.000491268	0.000300989	0.000146361	0.00496306	0.000885152	0.000276723	0.00129904	0.00172739	0.0002929	0.000523685	0	0.00133993	0	2.15202e-05	9.34995e-05	0.00246361	0.00217649	0.00502335	7.26181e-05	0.000352099	6.39945e-05	4.16832e-05	0.000555864	0.000481438	3.24681e-05	0.000228595	0.00022771	1.66315e-05	0	0.000124102	0.000153419	0.000178063	9.44431e-05	8.11236e-05	0.000108778	0.00171142	0	0.00090324	0.000680859
d__Bacteria; k__norank; p__Gracilibacteria	0.000255518	2.07956e-05	0	0.000285095	0.000140352	0.000150783	0	0.000708493	0.000525406	0.000663717	0.000245634	0.00564933	0.00117089	0.000869108	0.00721399	5.03132e-05	0.000519615	0.000875213	0.000429587	4.76077e-05	0.00199246	0.00287437	0.00206905	0.00664974	0.00189336	0.000316427	0.00173821	0.00220736	0.000314679	7.82442e-05	0.000127989	0.000104208	0.00125069	0.000124817	4.87021e-05	0.000292762	0.000431008	0.000282735	0.000230243	0.000177289	0.000289791	0.00014245	0.000224502	6.4514e-05	8.70227e-05	0.000149541	3.29908e-05	1.88175e-05	7.20931e-05
d__Bacteria; k__norank; p__Chlorobi	0	2.07956e-05	6.95326e-05	5.7019e-05	3.68368e-05	3.20968e-05	0.000164587	0.00130512	0.00372162	0.00215708	0.000761465	0.000115765	0.000104543	4.57425e-05	0.000154902	0.000679228	0.00236189	0.00184255	0.00109349	0.0018567	0.000188476	0.00071319	4.05696e-05	0.00152793	0.00158949	0.00273483	0.00115796	0.00105159	0	9.78053e-05	4.2663e-05	0	3.97046e-05	1.7831e-05	1.6234e-05	3.06054e-05	3.4125e-05	3.32629e-05	3.54221e-05	3.54578e-05	1.70465e-05	1.78063e-05	2.77991e-05	9.51438e-06	2.17557e-05	0	0	1.88175e-05	1.01433e-05
d__Bacteria; k__norank; p__SR1__Absconditabacteria_	0	0	0	5.7019e-05	1.42548e-05	2.85095e-05	0	0.000857649	0	0.000276549	0	0.00023153	0	0	0.000619606	0.000226409	0	0.00186559	0	0.000119019	0.000242326	0.000389013	0.000182563	0.000581045	0	0	0.000279565	0.000447993	0	1.95611e-05	0	0	0.000714683	0.000160479	0	0.000127818	0.000265376	0	0	7.09157e-05	0.00180693	1.78063e-05	0.000379131	0.000798694	4.35114e-05	0.00046524	3.29908e-05	5.64525e-05	0.000149549
d__Bacteria; k__norank; p__Acidobacteria	0	0	0	1.90063e-05	4.75159e-06	9.50317e-06	0.000460845	0.000111867	0.000591081	7.37463e-05	7.36902e-05	9.26119e-05	8.36348e-05	0.000137228	0.000110644	0.000201253	0.000118094	0.000299415	0.000917754	0.000119019	0.000161551	0.000194506	6.08544e-05	0.000172161	0.00210374	9.04077e-05	0.000308705	0.00047337	2.4206e-05	0.000254294	0.000170652	2.08416e-05	0.000456603	3.56621e-05	4.87021e-05	0.000144423	0.000163774	0	3.54221e-05	0.000124102	5.11396e-05	0	4.21328e-05	5.09792e-05	0.000195801	6.64628e-05	6.59816e-05	0	8.20614e-05
d__Bacteria; k__norank; p__Gemmatimonadetes	1.96552e-05	0	0	0	4.91381e-06	9.82762e-06	0	0.000130512	0.000262703	0.000350295	7.36902e-05	6.94589e-05	0.000146361	4.57425e-05	4.42576e-05	0.000402506	9.44755e-05	6.90958e-05	0.00070296	7.14116e-05	5.38503e-05	0.000129671	0.000182563	0.000150641	0.00275823	9.04077e-05	0.000291442	0.000603169	0	0.000156488	4.2663e-05	2.08416e-05	0.000317637	5.34931e-05	1.6234e-05	8.67653e-05	0.000114064	3.32629e-05	1.7711e-05	0	0	3.56125e-05	1.73173e-05	1.72403e-05	0.000108778	1.66157e-05	0	0	3.13485e-05
d__Bacteria; k__norank; p__Chloroflexi	1.96552e-05	0	6.95326e-05	0	2.2297e-05	3.28252e-05	0.000329175	3.72891e-05	0.000328378	0.000110619	7.36902e-05	2.3153e-05	0.000146361	4.57425e-05	4.42576e-05	7.54698e-05	7.08567e-05	6.90958e-05	0.00158166	2.38039e-05	5.38503e-05	0.000194506	6.08544e-05	4.30404e-05	0.000116874	0.00011301	0.000177084	0.000342168	0	7.82442e-05	8.53261e-05	4.16832e-05	0.000218375	0	0	6.05184e-05	7.87301e-05	1.66315e-05	0	5.31868e-05	3.4093e-05	0	2.07823e-05	2.29579e-05	0.000108778	1.66157e-05	1.64954e-05	0	3.54724e-05
d__Bacteria; k__norank; p__SBR1093	0	0	0	0	0	0	0.000329175	5.59336e-05	0.000197027	0.000258112	2.45634e-05	0	0.000104543	0	0.000154902	0.000176096	4.72378e-05	4.60638e-05	0.000546747	2.38039e-05	0	0.000280954	0.000162278	0.000150641	0.00112199	0.000158214	0.000191914	0.00025778	0	1.95611e-05	6.39945e-05	0	0.000238228	1.7831e-05	0	4.85163e-05	8.66713e-05	0	1.7711e-05	0	3.4093e-05	0	1.03608e-05	1.53239e-05	4.35114e-05	0	0	0	1.08778e-05
d__Bacteria; k__norank; p__Nitrospirae	0	0	1.73831e-05	1.90063e-05	9.09737e-06	1.05256e-05	0.00013167	0.00020509	0.000262703	7.37463e-05	0.00014738	4.63059e-05	2.09087e-05	6.86138e-05	0.00017703	2.51566e-05	7.08567e-05	0.000184255	0.000195267	7.14116e-05	5.38503e-05	0.000129671	8.11392e-05	0.000150641	0.000233749	0.000248621	0.000128903	7.61414e-05	0	3.91221e-05	0.00027731	0	0.000119114	0	1.6234e-05	6.45399e-05	0.000103057	0	0	1.77289e-05	1.70465e-05	0	6.95509e-06	9.5267e-06	8.70227e-05	0	1.64954e-05	0	2.58795e-05
d__Bacteria; k__norank; p__Latescibacteria	0	0	0	1.90063e-05	4.75159e-06	9.50317e-06	0	7.45782e-05	0.000197027	0.000110619	7.36902e-05	0.000115765	0.000104543	4.57425e-05	0.000110644	5.03132e-05	7.08567e-05	9.21277e-05	0.000195267	4.76077e-05	5.38503e-05	2.16118e-05	2.02848e-05	0.000150641	0.00102849	0.00011301	0.000133834	0.000217154	0	3.91221e-05	4.2663e-05	0	0.000218375	1.7831e-05	1.6234e-05	4.77465e-05	7.7095e-05	0	0	0.000106374	0	0	2.12747e-05	4.75717e-05	0	1.66157e-05	1.64954e-05	1.88175e-05	1.29822e-05
d__Bacteria; k__norank; p__Deferribacteres	0	0	0	0	0	0	0	0	0.000218919	0	0	0	4.18174e-05	4.57425e-05	4.42576e-05	0	0	2.30319e-05	3.90533e-05	2.38039e-05	0	2.16118e-05	2.02848e-05	0	4.67497e-05	0.000158214	3.41743e-05	5.67012e-05	0	1.95611e-05	0	0	0.00025808	0	0	3.9663e-05	9.65883e-05	0.000249472	0.000265665	0.00015956	0.00034093	1.78063e-05	0.000206687	0.000123721	0	9.96943e-05	0	0	2.49236e-05
d__Bacteria; k__norank; p__Elusimicrobia	0	0	0	0	0	0	0	0	0	0	0	0	0	0	0	0	0	0	0	0	0	0	0	0	0	0	0	0	0	0	4.2663e-05	0	0	0	0	6.09472e-06	1.61251e-05	0	0	5.31868e-05	0.000494349	0	0.000109507	0.000216362	0	0	0	0	0
d__Bacteria; k__norank; p__Chlamydiae	0	0	0	0	0	0	0	0	0.000437838	1.84366e-05	0	0	0	0	0	0	0	0	0	0	0	0	0	0	0	0.000135612	2.95943e-05	0.000100764	0	0	0	0	0	0	0	0	0	0	0	0	0	0	0	0	0	0	0	0	0
d__Bacteria; k__norank; p__Aminicenantes	0	0	0	0	0	0	0.000691267	0	0	0	0	0	0	0	0	0	0	0	0	0	0	0	0	0	0	0	3.45633e-05	0.000154572	0	0	0	0	0	0	0	0	0	0	0	0	0	0	0	0	0	0	0	0	0
d__Bacteria; k__norank; p__Peregrinibacteria	0	0	0.000139065	0	3.47663e-05	6.95326e-05	0	0	0	0	0	0	0	0	0	0	0	0	0	0	0	0.000216118	0	0	0	0	1.08059e-05	4.83255e-05	0	0	0	0	0	0	0	0	0	0	0	0	0	0	0	0	0	0	0	0	0
d__Bacteria; k__norank; p__Cloacimonetes	0	0	0	0	0	0	0.000493762	0	0	0	0	0	0	0	0	0	0	0	0	0	0	0	0	0	0	0	2.46881e-05	0.000110409	0	0	0	0	0	0	0	0	0	0	0	0	0	0	0	0	0	0	0	0	0
d__Bacteria; k__norank; p__Nitrospinae	0	0	0	0	0	0	0	0	0	0	0	0	0	0	0	0	0	0	0	0	0	0	0	0	0.000257123	0	1.28562e-05	5.74946e-05	0	1.95611e-05	2.13315e-05	0	0	0	0	5.84179e-06	9.98985e-06	0	0	0	0	0	0	0	0	0	0	0	0
d__Bacteria; k__norank; p__Saccharibacteria	0	0	0	0	0	0	0	0	0	0	0	0	0	0	0	0	0	0	1.95267e-05	0	0	0	0	0	0.000140249	2.26019e-05	9.11889e-06	3.15385e-05	0	0	0	0	0	0	1.6234e-05	2.31915e-06	6.13589e-06	0	0	0	0	0	0	0	2.17557e-05	1.66157e-05	0	0	9.59285e-06
d__Bacteria; k__norank; p__Parcubacteria	0	0	0	0	0	0	0	0	0	0	0	0	0	0	0	0	0	0	0	0	0	0	0	0	0.000233749	0	1.16874e-05	5.22678e-05	0	0	0	0	0	0	0	0	0	0	0	0	0	0	0	0	0	0	0	0	0
d__Bacteria; k__norank; p__TM6__Dependentiae_	0	0	0	0	0	0	0	0	0	0	0	0	0	0	0	0	0	0	0	0	0	0	0	0	0.000210374	0	1.05187e-05	4.7041e-05	0	0	0	0	0	0	0	0	0	0	0	0	0	0	0	0	0	0	0	0	0
d__Bacteria; k__norank; p__Tectomicrobia	0	0	0	0	0	0	3.29175e-05	0	2.18919e-05	0	0	0	0	0	0	2.51566e-05	0	0	0	0	0	0	0	0	9.34995e-05	0	8.67327e-06	2.2282e-05	0	0	0	0	0	0	0	0	0	0	0	0	0	0	0	0	0	0	0	0	0
d__Bacteria; k__norank; p__Deinococcus-Thermus	0	0	0	0	0	0	0	0	0	0	0	0	8.36348e-05	0	2.21288e-05	0	0	0	0	0	0	0	0	0	0	0	5.28818e-06	1.90914e-05	0	0	0	0	0	0	0	0	0	0	0	0	0	0	0	0	0	0	0	0	0
d__Bacteria; k__norank; p__BRC1	0	0	3.47663e-05	0	8.69157e-06	1.73831e-05	0	0	0	0	0	0	0	0	0	0	0	0	0	0	0	0	0	0	0	0	0	0	0	0	0	0	1.98523e-05	0	0	2.83604e-06	7.50346e-06	0	0	0	0	0	0	0	0	0	0	0	0
d__Bacteria; k__norank; p__Ignavibacteriae	0	0	0	0	0	0	0	0	0	0	0	0	0	0	0	0	0	0	0	0	0	0	2.02848e-05	0	2.33749e-05	0	2.18298e-06	6.73775e-06	0	0	0	0	0	0	0	0	0	0	0	0	0	0	0	0	0	0	0	0	0
[truncated: 3 more columns]
