# Supplementary material for: The Composition, Diversity and Predictive Metabolic Profiles of Bacteria Associated With the Gut Digesta of Five Sea Urchins in Luhuitou Fringing Reef (Northern South China Sea)
Source: Front Microbiol. 2019 May 28;10:1168. doi: 10.3389/fmicb.2019.01168 (PMC6546719; doi:10.3389/fmicb.2019.01168)
Supplement: TABLE S3 — The percent of all individual sea urchins at the genus level. [file Table_3.XLSX]

## Sheet: sheet1
	D. savignyi						T. gratilla																						D. setosum									E. calamaris							D. savignyi
OTU ID	K5	K1	K2	K3	MEAN	SD	B21	B1	B2	B3	B4	B5	B6	B7	B8	B9	B10	B11	B12	B13	B14	B15	B16	B17	B18	B20	MEAN	SD	M10	M4	M5	M7	M8	M2	M3	MEAN	SD	W1	W2	W3	W4	W5	MEAN	SD	G5	G1	G3	G2	MEAN
d__Bacteria; k__norank; p__Fusobacteria; c__Fusobacteriia; o__Fusobacteriales; f__Fusobacteriaceae; g__Propionigenium	0.400083	0.565745	0.428755	0.437925	0.458127	0.0735339	0.0515817	0.2011	0.101097	0.147364	0.189064	0.107661	0.114266	0.267845	0.236247	0.0485774	0.140107	0.136717	0.0728931	0.191335	0.259747	0.0888461	0.193537	0.250495	0.0696805	0.140833	0.15045	0.070016	0.492569	0.427644	0.386164	0.534024	0.37632	0.491174	0.576698	0.469227	0.0753164	0.274569	0.33635	0.265703	0.365784	0.275036	0.303488	0.044817	0.450169	0.457846	0.55441	0.501298	0.490931
d__Bacteria; k__norank; p__Bacteroidetes; c__Bacteroidia; o__Bacteroidales; f__Prolixibacteraceae; g__Prolixibacter	0.169035	0.16466	0.131782	0.163341	0.157204	0.0171223	0.0593502	0.225077	0.228004	0.14045	0.307509	0.0496863	0.178017	0.179699	0.165678	0.108349	0.232953	0.123635	0.0967937	0.35651	0.292946	0.219987	0.139661	0.200891	0.0507235	0.254181	0.180505	0.0863682	0.256753	0.146297	0.104311	0.149434	0.131879	0.154916	0.12583	0.152774	0.0489569	0.372811	0.289628	0.374931	0.298996	0.402404	0.347754	0.0502717	0.0865006	0.134438	0.0582287	0.140096	0.104816
d__Bacteria; k__norank; p__Proteobacteria; c__Gammaproteobacteria; o__Vibrionales; f__Vibrionaceae; g__Photobacterium	0.0834365	0.0554412	0.156709	0.101019	0.0991514	0.0427158	0.0159979	0.128591	0.0926465	0.0952065	0.10803	0.087935	0.0687687	0.0590993	0.127351	0.311061	0.120693	0.122115	0.092986	0.0544394	0.0861335	0.0467247	0.149945	0.0558449	0.152194	0.0810505	0.102841	0.0604992	0.0834382	0.0727084	0.111564	0.100748	0.0599539	0.0690239	0.0794169	0.0824076	0.0181376	0.0629834	0.0590486	0.0350146	0.0255698	0.0474181	0.0460069	0.0158018	0.096791	0.0571747	0.0853471	0.0477777	0.0717726
d__Bacteria; k__norank; p__Proteobacteria; c__Deltaproteobacteria; o__Desulfobacterales; f__Desulfobulbaceae; g__unclassified_f__Desulfobulbaceae	0.0661006	0.0295922	0.047682	0.0225985	0.0414933	0.0195147	0.0984891	0.0426401	0.112087	0.167072	0.0717742	0.110347	0.0922701	0.0622098	0.0662979	0.0368041	0.125015	0.0952831	0.0433102	0.0978338	0.0282983	0.0904022	0.067305	0.0509813	0.0790304	0.10207	0.081976	0.0340097	0.0205025	0.0199523	0.043367	0.0315333	0.0551298	0.0404408	0.0419325	0.0361226	0.0128626	0.0282735	0.0287096	0.0113288	0.0204729	0.0253027	0.0228175	0.00721368	0.0418579	0.0366044	0.0416838	0.0403824	0.0401321
d__Bacteria; k__norank; p__Proteobacteria; c__Gammaproteobacteria; o__Vibrionales; f__Vibrionaceae; g__Vibrio	0.0356743	0.0443987	0.0215203	0.04801	0.0374008	0.0117855	0.109582	0.0410739	0.02511	0.0186394	0.0309253	0.0513996	0.0251532	0.0316996	0.0429299	0.0478479	0.0246109	0.0138652	0.0542256	0.0231135	0.034168	0.0177865	0.0348493	0.034088	0.0821626	0.0206582	0.0381944	0.023142	0.0608056	0.0466922	0.062992	0.0197995	0.0491146	0.0584858	0.0253576	0.0461782	0.0172548	0.0317994	0.039531	0.0686287	0.0439971	0.0279024	0.0423717	0.0159787	0.0514087	0.0325834	0.0506408	0.0448233	0.0448641
d__Bacteria; k__norank; p__Proteobacteria; c__Gammaproteobacteria; o__Alteromonadales; f__Ferrimonadaceae; g__Ferrimonas	0.0148987	0.0183418	0.0073183	0.0461094	0.021667	0.016933	0.00312716	0.0323483	0.0167692	0.0220317	0.0190366	0.0246348	0.0133397	0.0226425	0.0170392	0.00503132	0.0206665	0.010065	0.0095876	0.0146156	0.0185245	0.0098766	0.0149499	0.0226392	0.0214815	0.0147817	0.0166594	0.00702718	0.0236493	0.0808067	0.0916615	0.0286989	0.049055	0.0567562	0.037322	0.0525642	0.0258008	0.00972941	0.0138323	0.0424076	0.0388831	0.0147614	0.0239228	0.0154329	0.0871533	0.0453941	0.0621381	0.0530466	0.061933
d__Bacteria; k__norank; p__Spirochaetae; c__Spirochaetes; o__Spirochaetales; f__Spirochaetaceae; g__Spirochaeta_2	0.0371091	0.00280741	0.0148452	0.00956019	0.0160805	0.0148595	0.0190263	0.0131817	0.0202281	0.046073	0.0284444	0.0360029	0.0253832	0.0343984	0.0241646	0.0276974	0.0158247	0.0833756	0.0886706	0.0139967	0.0142703	0.0200341	0.0573451	0.00869416	0.0157547	0.0333831	0.0312974	0.022187	0.000798799	0.00346231	0.00292242	0.00243847	0.019753	0.00244285	0.00201302	0.00483299	0.00663087	0.0235502	0.00538415	0.00632923	0.00148305	0.0113426	0.00961783	0.00854398	0.00258893	0.00794231	0.00169903	0.00972865	0.00548973
d__Bacteria; k__norank; p__Firmicutes; c__Clostridia; o__Clostridiales; f__unclassified_o__Clostridiales; g__unclassified_o__Clostridiales	0.00780313	0.00393038	0.00312897	0.00347816	0.00458516	0.00217026	0.0210013	0.0167428	0.0227238	0.011615	0.0117167	0.00564933	0.0364648	0.0154152	0.0295641	0.054942	0.0107466	0.0200378	0.0730688	0.0130445	0.0197631	0.0403276	0.0218264	0.030365	0.0708025	0.019076	0.0272447	0.0191597	0.00193648	0.00868511	0.0164039	0.00675267	0.0375605	0.00772084	0.00435072	0.0119158	0.0121745	0.01417	0.0281605	0.0171616	0.038474	0.00715812	0.0210249	0.0123449	0.0109649	0.00727768	0.00516306	0.0123631	0.00894218
d__Bacteria; k__norank; p__Bacteroidetes; c__unclassified_p__Bacteroidetes; o__unclassified_p__Bacteroidetes; f__unclassified_p__Bacteroidetes; g__unclassified_p__Bacteroidetes	0.0312125	0.012623	0.0368696	0.0062911	0.0217491	0.0146108	0.0111261	0.022187	0.0388362	0.0275996	0.015303	0.0537149	0.0330985	0.0415571	0.0265103	0.0191945	0.0308935	0.0348012	0.0286261	0.0219472	0.0210824	0.027166	0.0271816	0.0167642	0.00972394	0.035146	0.027123	0.0107236	0.00486541	0.00508587	0.00460761	0.00462683	0.00998571	0.00351271	0.0039124	0.00522808	0.00216821	0.0246312	0.0180121	0.0133322	0.0102279	0.0105057	0.0153418	0.00606222	0.00565648	0.0161339	0.00562493	0.0111776	0.00964822
d__Bacteria; k__norank; p__Bacteroidetes; c__Bacteroidia; o__Bacteroidales; f__Porphyromonadaceae; g__norank_f__Porphyromonadaceae	0.0329029	0.012623	0.0174179	0.0342684	0.024303	0.0109102	0.00309424	0.031211	0.0117778	0.0215339	0.021886	0.0262092	0.00579171	0.00754752	0.0243417	0.0569797	0.017974	0.0205675	0.0364172	0.00949774	0.0317178	0.0222602	0.033977	0.0137729	0.0122484	0.0145104	0.0211658	0.0127541	0.00474438	0.00643559	0.00405299	0.0115046	0.0118121	0.0102528	0.00641244	0.00788784	0.00323901	0.0167146	0.00221388	0.0050882	0.00330702	0.00883191	0.00723113	0.00586649	0.00617861	0.0186096	0.00846213	0.0114599	0.0111776
d__Bacteria; k__norank; p__Firmicutes; c__Clostridia; o__Clostridiales; f__Family_XII_o__Clostridiales; g__Fusibacter	0.0313501	0.0272423	0.00139065	0.00976926	0.0174381	0.0142126	0.0100398	0.0104409	0.0104205	0.0108776	0.0044951	0.00347295	0.0222259	0.00601514	0.00798849	0.00850293	0.0114788	0.00856788	0.00740061	0.013354	0.0148088	0.0322016	0.0107915	0.0147413	0.0128328	0.0103969	0.0115527	0.00635379	0.00818164	0.0149251	0.0138015	0.0135679	0.016001	0.0139439	0.0117534	0.0131678	0.00255411	0.00886457	0.0270802	0.041007	0.0230469	0.0168091	0.0233615	0.0120248	0.00813663	0.0134421	0.00621876	0.0139814	0.0104447
d__Bacteria; k__norank; p__Bacteroidetes; c__Flavobacteriia; o__Flavobacteriales; f__Cryomorphaceae; g__NS10_marine_group	0.00530692	0.0111673	0.00462392	0.00144448	0.00563564	0.00405365	0.011587	0.00710357	0.0103111	0.0234882	0.012601	0.0103031	0.0242541	0.0142945	0.0159327	0.00996201	0.0189187	0.00679442	0.0521753	0.0245418	0.0092084	0.0236217	0.0178303	0.0221873	0.0265772	0.0135838	0.0177638	0.0102976	0.00597889	0.00661163	0.00979116	0.00666931	0.00760343	0.00936129	0.0101463	0.00802314	0.00171292	0.00498944	0.00453402	0.00624058	0.0140463	0.00610755	0.00718359	0.00390445	0.0118786	0.0168151	0.00971578	0.00397049	0.010595
d__Bacteria; k__norank; p__unclassified_k__norank; c__unclassified_k__norank; o__unclassified_k__norank; f__unclassified_k__norank; g__unclassified_k__norank	0.00186725	0.00122694	0.00186	0.000589197	0.00138585	0.000610046	0.00562889	0.0117088	0.00667703	0.0090708	0.00503549	0.0110208	0.00957618	0.00638108	0.0123921	0.0284018	0.00422778	0.0110093	0.0357533	0.00304689	0.0235864	0.0165114	0.0311777	0.0335069	0.0430097	0.00596691	0.0156845	0.0122493	0.00183966	0.00131059	0.00204783	0.000896188	0.00506234	0.000909383	0.000909106	0.00185358	0.00149047	0.0130224	0.046456	0.00244659	0.00482417	0.00153134	0.0136561	0.0188872	0.00298053	0.00159511	0.00181449	0.00146777	0.00196447
d__Bacteria; k__norank; p__Proteobacteria; c__Gammaproteobacteria; o__unclassified_c__Gammaproteobacteria; f__unclassified_c__Gammaproteobacteria; g__unclassified_c__Gammaproteobacteria	0.00251587	0.00110217	0.0088654	0.0110047	0.00587203	0.00480693	0.0060239	0.0111121	0.0101797	0.00658186	0.00405296	0.00490843	0.00955527	0.0210873	0.00491259	0.00294332	0.00524339	0.00264867	0.00197219	0.0131873	0.00656974	0.00263664	0.00417867	0.00811311	0.00338936	0.00431697	0.00668068	0.00458375	0.00868997	0.0168029	0.0129269	0.019737	0.00611451	0.0193823	0.0131658	0.0138313	0.00519238	0.00390839	0.00361305	0.00707384	0.010995	0.0212785	0.00937376	0.00729206	0.010508	0.0279476	0.00905597	0.00880659	0.0140795
d__Bacteria; k__norank; p__Bacteroidetes; c__Cytophagia; o__Cytophagales; f__Flammeovirgaceae; g__Persicobacter	0.00798003	0.00180922	0.00293775	0.00456152	0.00432213	0.00268755	0.0073406	0.0063205	0.0399527	0.0141962	0.0354204	0.00256998	0.0244004	0.00528326	0.00497898	0.00254082	0.0228867	0.00999585	0.0043935	0.0151393	0.003958	0.0257181	0.00255588	0.00243178	0.00525934	0.0355302	0.0135436	0.0125458	0.00111348	0.00616173	0.00213315	0.00343886	0.00295799	0.00402981	0.00188315	0.0031026	0.0016701	0.00563807	0.00210761	0.0110274	0.000289791	0.0405983	0.0119322	0.0165397	0.00430763	0.00192742	0.0017815	0.00346242	0.00286974
d__Bacteria; k__norank; p__Bacteroidetes; c__Bacteroidetes_BD2-2; o__norank_c__Bacteroidetes_BD2-2; f__norank_c__Bacteroidetes_BD2-2; g__norank_c__Bacteroidetes_BD2-2	0.00182794	0	0.00770073	1.90063e-05	0.00238692	0.00364479	0.0199151	0.0137597	0.0211038	0.0100111	0.00827786	0.0267185	0.0297322	0.0134712	0.0248949	0.012377	0.0216821	0.0703856	0.0423534	0.00380862	0.00180398	0.015755	0.00754595	0.000903848	0.00116874	0.020952	0.018331	0.0162448	0.000145236	0.000469465	0.000234647	2.08416e-05	0.000119114	7.13241e-05	4.87021e-05	0.000158476	0.000154289	1.66315e-05	0	3.54578e-05	0	0.000160256	4.24691e-05	6.74497e-05	0.000500381	0.000847401	4.94862e-05	0.000715065	0.000528083
d__Bacteria; k__norank; p__Bacteroidetes; c__Bacteroidia; o__Bacteroidales; f__Marinilabiaceae; g__Saccharicrinis	0.000727244	0.00081103	0.004537	0.00041814	0.00162335	0.00194977	0.00447678	0.0128274	0.0201843	0.0277839	0.00786028	0.0434118	0.0211387	0.00571781	0.0122372	0.0167795	0.0268783	0.0285366	0.0165391	0.00578434	0.0099623	0.0110004	0.0248083	0.0049066	0.00712933	0.0255176	0.016674	0.0104282	2.4206e-05	0.000254294	0.000255978	0.000125049	5.95569e-05	3.56621e-05	0.00024351	0.000142608	0.000106591	0.000598733	1.7711e-05	0.000124102	0	7.12251e-05	0.000162354	0.000248734	0.000217557	0.00046524	0.000445376	0.00022581	0.000338496
d__Bacteria; k__norank; p__Proteobacteria; c__Deltaproteobacteria; o__Desulfobacterales; f__Desulfobulbaceae; g__Desulfotalea	0.00228001	0.000353526	0.00255532	0.00155852	0.00168684	0.000983243	0.00849271	0.00831547	0.0118216	0.0213864	0.0148854	0.0144243	0.0296276	0.0188917	0.0126798	0.0123016	0.0127306	0.0118154	0.0142154	0.0113306	0.0109316	0.0244646	0.0180738	0.00652062	0.0199154	0.0111202	0.0146972	0.00577776	0.000701975	0.000899808	0.000447962	0.000270941	0.00909235	0.00114119	0.000292213	0.00183521	0.00321609	0.0035425	0.00104495	0.00230476	0.00141486	0.00222578	0.00210657	0.00096448	0.00141412	0.00194404	0.00042888	0.00573934	0.00238159
d__Bacteria; k__norank; p__Lentisphaerae; c__Oligosphaeria; o__P.palmC41; f__norank_o__P.palmC41; g__norank_o__P.palmC41	0.0014938	0.00297378	0.00149495	0.00830577	0.00356707	0.00323519	0.000230422	0.0124732	0.00560433	0.00193584	0.00481442	0.00627446	0.0106216	0.0138829	0.00739102	0.00171065	0.00224379	0.00449122	0.0060728	0.00704594	0.00869682	0.00440881	0.00610572	0.0147198	0.00313223	0.00617033	0.00640131	0.00401015	0.00331623	0.00700286	0.00729538	0.01065	0.00667037	0.00677579	0.00987029	0.00736871	0.00239535	0.00984583	0.00905033	0.0167184	0.0161431	0.0172543	0.0138024	0.00400417	0.00419885	0.0187425	0.00676311	0.00423394	0.0084846
d__Bacteria; k__norank; p__Verrucomicrobia; c__R76-B128; o__norank_c__R76-B128; f__norank_c__R76-B128; g__norank_c__R76-B128	0.00300725	0.00180922	0.0123768	0.012088	0.00732033	0.00569426	0.00204088	0.00501538	0.00987325	0.019174	0.00636192	0.0139844	0.0332239	0.0108181	0.0258907	0.00968529	0.0123763	0.02955	0.00454971	0.00516544	0.00390415	0.00280954	0.0207716	0.00344323	0.00126224	0.00784287	0.0113871	0.00952957	0.000653563	0.000645515	0.00027731	0.000541881	0.00931073	0.0005171	0.00180198	0.00196401	0.00327661	0.00819931	0.000194821	0.000744615	0.000136372	0.00587607	0.00303024	0.00375687	0.00206679	0.00850724	0.0046517	0.00205111	0.00431921
d__Bacteria; k__norank; p__Proteobacteria; c__Deltaproteobacteria; o__Desulfobacterales; f__Desulfobacteraceae; g__unclassified_f__Desulfobacteraceae	0.00184759	0.000249548	0.00342448	0.00490364	0.00260631	0.00200641	0.0161296	0.0181598	0.0227895	0.0224926	0.00442141	0.0107661	0.0429255	0.018297	0.00765656	0.00754698	0.0202414	0.0306325	0.00179645	0.0139967	0.00199246	0.0098766	0.00975699	0.00314195	0.00322573	0.0212006	0.0143523	0.0106066	9.68242e-05	0.00154532	0.000469293	0.000145891	0.00198523	0.00222888	0.000178574	0.000950002	0.000936511	0.00128062	3.54221e-05	0.000620512	0.000323884	0.00224359	0.000900806	0.000881422	0.000565648	0.00157849	0.000230935	0.00082797	0.000800762
d__Bacteria; k__norank; p__Spirochaetae; c__Spirochaetes; o__Spirochaetales; f__V2072-189E03; g__norank_f__V2072-189E03	3.93105e-05	0	0.000156448	0	4.89397e-05	7.40293e-05	0.0289345	0.00259159	0.0264235	0.00495944	0.00815504	0.00375078	0.0371966	0.0102235	0.000752379	0.0349174	0.00564491	0.0186789	0.00991955	0.00176149	0.00479268	0.0850209	0.00525376	0.00432556	0.000514247	0.0188048	0.0156311	0.0200034	0	0.00170181	0.000234647	0	0.00136981	8.91552e-05	0	0.00048506	0.00072899	0	0	0	0	0.000783476	0.000156695	0.000350381	2.17557e-05	0.000166157	1.64954e-05	3.7635e-05	6.05108e-05
d__Bacteria; k__norank; p__Proteobacteria; c__Gammaproteobacteria; o__Alteromonadales; f__unclassified_o__Alteromonadales; g__unclassified_o__Alteromonadales	0.000982762	0.000852621	0.00109514	0.0156042	0.00463368	0.00731436	0.000197505	0.00797986	0.00492568	0.00468289	0.00560045	0.00657544	0.00495536	0.00640395	0.0082983	0.010113	0.00510168	0.00269473	0.00249941	0.00373721	0.00753904	0.00378207	0.00953386	0.00953344	0.00603071	0.00409095	0.00571377	0.00259347	0.00474438	0.0106999	0.0105164	0.00243847	0.0128841	0.00996755	0.00345785	0.00781553	0.00414871	0.00568796	0.00407354	0.0105842	0.00864259	0.00206553	0.00621076	0.00343018	0.0068748	0.00732753	0.00735694	0.00359414	0.00628835
d__Bacteria; k__norank; p__Proteobacteria; c__Deltaproteobacteria; o__Desulfovibrionales; f__Desulfovibrionaceae; g__Desulfovibrio	0.00454036	0.00971156	0.000764858	0.00959821	0.00615375	0.00432687	0.0177425	0.00438147	0.00518838	0.00110619	0.00112992	0.000949272	0.00468355	0.00338495	0.00243417	0.00503132	0.00158247	0.00343176	0.00437397	0.00171388	0.00304254	0.00170733	0.0106901	0.00294827	0.00762021	0.00341289	0.00432776	0.00394412	0.000387297	0.00377528	0.00456494	0.000104208	0.0161995	0.00285297	3.24681e-05	0.00398809	0.0056933	0.0133384	0.0267968	0.0122507	0.0202854	0.00350783	0.0152358	0.00879219	0.00335038	0.00553303	0.00113818	0.00477965	0.00370031
d__Bacteria; k__norank; p__Bacteroidetes; c__Bacteroidia; o__Bacteroidia_Incertae_Sedis; f__Draconibacteriaceae; g__Draconibacterium	0.000530692	0	0.00269439	0.000171057	0.000849034	0.00124996	0.0816683	0.0056493	0.0118435	0.0187316	0.00179313	0.0416753	0.0174378	0.00862246	0.00269971	0.0107419	0.00973098	0.0141186	0.00882606	0.00564151	0.00088853	0.0076938	0.00482778	0.00118361	9.34995e-05	0.0111654	0.0132516	0.0185457	2.4206e-05	0.000215172	8.53261e-05	0	0.000198523	7.13241e-05	0	8.49358e-05	8.95964e-05	0.000182946	0	0.000248205	0	1.78063e-05	8.97915e-05	0.000117345	4.35114e-05	0.000149541	4.94862e-05	0.000131723	9.35654e-05
d__Bacteria; k__norank; p__Proteobacteria; c__Gammaproteobacteria; o__Alteromonadales; f__Moritellaceae; g__Paramoritella	0.000766555	0.000353526	0.00100822	0.0065762	0.00217612	0.00294581	0.000427927	0.00591032	0.0027146	0.00263643	0.00587065	0.00169017	0.00399356	0.00537475	0.00185882	0.00113205	0.00276341	0.00133585	0.00581895	0.00409426	0.00223479	0.00363078	0.00298187	0.00538005	0.00857857	0.00196637	0.00351971	0.00207844	0.00130713	0.0179766	0.0155293	0.0119422	0.00597554	0.00509968	0.0100651	0.00969937	0.00595985	0.000698521	0.00125748	0.00544278	0.00109098	0.0048433	0.00266661	0.00227962	0.0206026	0.00355576	0.0133778	0.00826089	0.0114493
d__Bacteria; k__norank; p__Proteobacteria; c__Gammaproteobacteria; o__Alteromonadales; f__Colwelliaceae; g__Thalassotalea	0.000471726	0.000415913	0.000104299	0.00254685	0.000884697	0.00111983	0.0015142	0.000727137	0.000306487	0.000626844	0.000712338	0.00764048	0.000648169	0.000411683	0.000265545	0.000226409	0.000188951	0.000253351	0.000663907	0.000523685	0.000350027	0.00103737	0.000527405	0.0100714	0.00268811	0.000180815	0.00147822	0.00261761	0.00275949	0.0206369	0.0186651	0.00708614	0.0025808	0.00276381	0.00857157	0.00900911	0.00765634	0.000249472	0.000159399	0.00168425	0.000153419	0.0022792	0.000905148	0.00100575	0.0266072	0.00915526	0.0230111	0.0192879	0.0195154
d__Bacteria; k__norank; p__Proteobacteria; c__Alphaproteobacteria; o__Rhodospirillales; f__Rhodospirillaceae; g__norank_f__Rhodospirillaceae	0.00300725	0.00232911	0.00332018	0.00325009	0.00297666	0.000452041	0.00915106	0.00369162	0.00194838	0.0028208	0.00478986	0.00250052	0.00340812	0.00416257	0.00719186	0.00128299	0.00203122	0.00122069	0.0046864	0.0018805	0.00465805	0.00492749	0.00223133	0.00249634	0.00287511	0.00142392	0.00346894	0.00203334	0.0016218	0.00766793	0.00689008	0.0119422	0.00357341	0.00383367	0.00741895	0.00613544	0.00342829	0.0113094	0.00334738	0.00221612	0.00618789	0.00512821	0.0056378	0.00352432	0.0053519	0.0086734	0.00382693	0.00684957	0.00617545
d__Bacteria; k__norank; p__Bacteroidetes; c__Flavobacteriia; o__Flavobacteriales; f__Flavobacteriaceae; g__Lutibacter	0	4.15913e-05	0.000191215	0.00165355	0.00047159	0.000792242	0.00138253	0.00428824	0.00273649	0.00639749	0.00240721	0.046167	0.00474627	0.0058093	0.00137198	0.00118236	0.00436949	0.00260261	0.00247989	0.00145204	0.00290792	0.00985498	0.00233275	0.012783	0.00189336	0.00244101	0.0059803	0.00991616	0.000338885	0.00620085	0.00625013	0.00133386	0.0012904	0.000463607	0.00110391	0.00242595	0.00262395	9.97888e-05	3.54221e-05	0.00125875	8.52326e-05	0.000658832	0.000427606	0.000529803	0.00350267	0.00237605	0.00478366	0.00280381	0.00336655
d__Bacteria; k__norank; p__Firmicutes; c__Clostridia; o__Clostridiales; f__Christensenellaceae; g__norank_f__Christensenellaceae	0.00102207	0.000187161	0.00152972	0.000513171	0.00081303	0.000588491	0.0181375	0.00566794	0.00851595	0.00403761	0.00393014	0.00398231	0.00761076	0.0034993	0.00526665	0.020729	0.0050072	0.00628771	0.00904085	0.00361819	0.00293484	0.0105466	0.00900645	0.00327107	0.00946682	0.00741343	0.00739852	0.00475581	2.4206e-05	0.000860686	0.00136522	4.16832e-05	0.00500278	0.000160479	0	0.00106501	0.00181295	4.98944e-05	5.31331e-05	0.000106374	0.00151714	0.000267094	0.000398727	0.00063142	0.000435114	0.000631397	8.24769e-05	0.00045162	0.000400152
d__Bacteria; k__norank; p__Bacteroidetes; c__Bacteroidia; o__Bacteroidales; f__unclassified_o__Bacteroidales; g__unclassified_o__Bacteroidales	0.00165104	0.000395117	0.00415457	0.00129243	0.00187329	0.00160997	0.000625432	0.00141699	0.00827514	0.00553097	0.000122817	0.00282466	0.000146361	2.28713e-05	0.00356274	0.00480491	0.00191313	0.000437607	0.000156213	0.0119971	0.0113893	0.00583519	0.00742424	0.0331841	0.00137912	0.00666757	0.00538583	0.00753713	0.000411503	0.000919369	0.000938587	2.08416e-05	0.00309696	0.000927214	0	0.000902068	0.00105283	0.00282735	0.0051362	0.0044145	0.00939263	0.00147792	0.00464972	0.00300702	0.000369847	0.00101356	0.000181449	0.00178766	0.000838129
d__Bacteria; k__norank; p__Fibrobacteres; c__Fibrobacteria; o__Fibrobacterales; f__Fibrobacteraceae; g__norank_f__Fibrobacteraceae	0.00528726	0.00519891	0.0130895	0.00317406	0.00668743	0.00437822	0.000164587	0.00859513	0.00426892	0.0100664	0.00103166	0.00520942	0.00112907	0.00340782	0.00241204	0.00588664	0.00569215	0.0107559	0.00099586	0.00535587	0.00185784	0.00226924	0.00146051	0.00264698	0.000537622	0.00393274	0.00388382	0.00311703	0.000290473	0.00616173	0.00221848	4.16832e-05	0.000992615	0.000463607	6.49361e-05	0.00146193	0.00220675	0.0038585	3.54221e-05	0.000407765	8.52326e-05	0.00432692	0.00174277	0.00215632	0.000979006	0.0120464	0.00348053	0.000696248	0.00430054
d__Bacteria; k__norank; p__Cyanobacteria; c__Cyanobacteria; o__norank_c__Cyanobacteria; f__norank_c__Cyanobacteria; g__norank_c__Cyanobacteria	0.000255518	0	0.00060841	0.000114038	0.000244492	0.000264167	0.00158004	0.00195768	0.00440027	0.00687684	0.00260372	0.0015744	0.00416083	0.00686138	0.00298739	0.000880481	0.00063771	0.00230319	0.00880653	0.00216615	0.000915455	0.0023773	0.00624772	0.0126323	0.00518922	0.00278004	0.00389693	0.00308071	0.000459915	0.0011541	0.00100258	0.000583564	0.00268006	0.000231803	0.000357149	0.000924168	0.000844057	0.000249472	0.000602175	0.000425494	0.000238651	0.000641026	0.000431364	0.000189336	0.00406831	0.00225974	0.00128664	0.000357533	0.00199306
d__Bacteria; k__norank; p__Proteobacteria; c__Deltaproteobacteria; o__Desulfobacterales; f__Desulfobulbaceae; g__Desulfobulbus	0.000176897	0	8.69157e-05	0	6.59532e-05	8.4553e-05	0.0834129	0.00464249	0.000634865	0.00136431	0.00338975	0.000162071	0.000250904	0.000160099	4.42576e-05	0.00309426	0.0050072	0.000184255	7.81067e-05	0.00154725	0	0.00542456	0	4.30404e-05	0.000654496	0.000474641	0.00552847	0.0184234	2.4206e-05	0.000117366	0.000127989	0	0.000119114	3.56621e-05	1.6234e-05	6.29388e-05	5.58814e-05	0	0	3.54578e-05	0	1.78063e-05	1.06528e-05	1.58659e-05	8.70227e-05	1.66157e-05	4.94862e-05	1.88175e-05	4.29855e-05
d__Bacteria; k__norank; p__Spirochaetae; c__Spirochaetes; o__Spirochaetales; f__Spirochaetaceae; g__unclassified_f__Spirochaetaceae	0.000884486	0.000582278	0.00161663	0.000627209	0.000927651	0.000478228	0.000164587	0.00212548	0.000634865	0.000995575	0.000712338	0.00289412	0.000689987	0.00354504	0.00234565	0.00568539	0.000401521	0.00142798	0.00160119	0.00257082	0.00341949	0.000864472	0.00381354	0.0066067	0.00086487	0.000339029	0.00208513	0.00180064	9.68242e-05	0.00189742	0.00347704	0.000646089	0.00738506	0.00139082	0.000389617	0.00218327	0.00256175	0.000781679	0.00102724	0.000709157	0.000954605	7.12251e-05	0.000708781	0.000378694	0.00174045	0.00400439	0.00252379	0.00045162	0.00218006
d__Bacteria; k__norank; p__Firmicutes; c__Bacilli; o__unclassified_c__Bacilli; f__unclassified_c__Bacilli; g__unclassified_c__Bacilli	0	0	0	0.000133044	3.32611e-05	6.65222e-05	0	0.000428824	0	7.37463e-05	2.45634e-05	0	0	0	0.000287674	0.000377349	0	0.000161223	0	0	0.00105008	0.000324177	0.000141994	0.000365843	0.000163624	0	0.000169955	0.000256691	0.000145236	0.00170181	0.00520489	2.08416e-05	0.00480426	0.000463607	3.24681e-05	0.00176759	0.00228892	0.0112262	0.0244412	0.00171971	0.00470484	0.000373932	0.00849319	0.00984839	0.000979006	0.000764323	0.000362899	0.00206993	0.00104404
d__Bacteria; k__norank; p__Proteobacteria; c__Gammaproteobacteria; o__Xanthomonadales; f__JTB255_marine_benthic_group; g__norank_f__JTB255_marine_benthic_group	7.8621e-05	2.07956e-05	0	0.000152051	6.28669e-05	6.81278e-05	0.000888772	0.00259159	0.00313054	0.00230457	0.00132642	0.0011808	0.00127543	0.000869108	0.00128347	0.00241503	0.00129904	0.00122069	0.008787	0.00109498	0.00158858	0.00267986	0.00139965	0.00241026	0.0181155	0.00194377	0.00289025	0.00397077	0.000217854	0.0014084	0.00117323	0.000229257	0.00252124	0.000463607	0.000227276	0.000891552	0.000867877	0.000199578	0.000318798	0.00108146	0.000136372	0.000160256	0.000379294	0.000398745	0.00100076	0.00011631	0.000346403	0.000188175	0.000412912
d__Bacteria; k__norank; p__Bacteroidetes; c__Bacteroidia; o__Bacteroidales; f__Marinilabiaceae; g__norank_f__Marinilabiaceae	0.000334139	4.15913e-05	0.00088654	0.000361121	0.000405848	0.000351611	0.00177754	0.00303906	0.00229865	0.00449853	0.0032178	0.0163923	0.00106634	0.00308762	0.00121708	0.00737088	0.0025036	0.00138192	0.000371007	0.00502261	0.00379645	0.00352272	0.000405696	0.00312043	0.000607746	0.00180815	0.00332531	0.00352593	0	0.000410782	0.000106658	4.16832e-05	0	8.91552e-05	1.6234e-05	9.49303e-05	0.000145479	0.000133052	0	5.31868e-05	1.70465e-05	8.90313e-05	5.84633e-05	5.39884e-05	0.00015229	0.000648013	8.24769e-05	0.000131723	0.000253626
d__Bacteria; k__norank; p__Proteobacteria; c__Alphaproteobacteria; o__unclassified_c__Alphaproteobacteria; f__unclassified_c__Alphaproteobacteria; g__unclassified_c__Alphaproteobacteria	0.00143483	0.000748643	0.000486728	0.000475159	0.000786341	0.000450394	0.00115211	0.00156614	0.00172946	0.000811209	0.00167031	0.00219953	0.00110816	0.000846237	0.00227927	0.000729541	0.00292874	0.00188862	0.00300711	0.000476077	0.00266559	0.00185862	0.000912816	0.00122665	0.00504897	0.00126571	0.00176854	0.00106572	0.000193648	0.000978053	0.000554619	0.00358475	0.00127055	0.000142648	0.00292213	0.00137806	0.00135599	0.00365892	0.00166484	0.000212747	0.000221605	0.00133547	0.00141872	0.00141187	0.00115305	0.00289113	0.00138561	0.00097851	0.00160208
d__Bacteria; k__norank; p__Firmicutes; c__unclassified_p__Firmicutes; o__unclassified_p__Firmicutes; f__unclassified_p__Firmicutes; g__unclassified_p__Firmicutes	0.000550347	0.000457504	0.000469345	0.000342114	0.000454828	8.57247e-05	0.00250173	0.00372891	0.00155432	0.00235988	0.000491268	0.000671436	0.000501809	0.000594653	0.00241204	0.00314457	0.00224379	0.00112856	0.000742014	0.00171388	0.00277329	0.00259342	0.00137937	0.0116209	0.000280498	0.00144652	0.00219414	0.00243007	0.000145236	0.00138883	0.000959918	0.000104208	0.00422854	0.000445776	0	0.00103893	0.00149476	0.000249472	0.000159399	0.00179062	0.00289791	0.00119302	0.00125808	0.00114031	0.00141412	0.000897248	0.000461871	0.00114787	0.000980277
d__Bacteria; k__norank; p__Proteobacteria; c__Epsilonproteobacteria; o__Campylobacterales; f__Campylobacteraceae; g__Arcobacter	0	0	0	0	0	0	0.0127391	0.000279668	0	1.84366e-05	2.45634e-05	0.0497326	0.000229996	9.1485e-05	0.000110644	0	0.000188951	4.60638e-05	5.858e-05	0	0.000107701	0	4.05696e-05	2.15202e-05	0	0	0.00318449	0.011316	0	3.91221e-05	0.000533288	0	9.92615e-05	0.000160479	0	0.000118879	0.000192617	0.000532207	0.00115122	0.000212747	0.000323884	1.78063e-05	0.000447572	0.000435149	0.000239313	0	3.29908e-05	1.88175e-05	7.27802e-05
d__Bacteria; k__norank; p__Proteobacteria; c__Gammaproteobacteria; o__Alteromonadales; f__Alteromonadaceae; g__Neiella	0.00180828	0.000956599	0.00248579	0.00077926	0.00150748	0.000791906	0.000296257	0.00130512	0.00162	0.000958702	0.000589521	0.001968	0.00303176	0.00189831	0.000774508	0.00015094	0.00127542	0.00193468	0.00847458	0.000952154	0.00150781	0.000821249	0.00255588	0.000387363	0.00194011	0.00137872	0.00169105	0.00176471	0.000847211	0.00146708	0.000618614	0.000771139	0.000119114	0.000231803	0.000616893	0.000667408	0.000443071	0.00044905	7.08441e-05	0.000319121	0.00034093	0.000730057	0.000382	0.000238798	0.00178397	0.00157849	0.00202893	0.00302962	0.00210525
d__Bacteria; k__norank; p__Bacteroidetes; c__Flavobacteriia; o__Flavobacteriales; f__Flavobacteriaceae; g__Actibacter	1.96552e-05	2.07956e-05	0	0.000285095	8.13865e-05	0.000136141	0.00052668	0.00149156	0.00258324	0.00200959	0.000835155	0.00203746	0.00177724	0.000800494	0.000641735	0.00397474	0.00113371	0.000575798	0.00880653	0.000642704	0.000673129	0.00367401	0.00107509	0.00157097	0.0136042	0.00189856	0.00251663	0.00322198	0.000145236	0.000704198	0.000682608	0.000125049	0.000893353	0.000106986	0.000275979	0.000419059	0.000330404	4.98944e-05	0.000159399	0.000301392	3.4093e-05	5.34188e-05	0.000119639	0.000113118	0.000609159	8.30786e-05	0.000247431	0.000188175	0.000281961
d__Bacteria; k__norank; p__Proteobacteria; c__Deltaproteobacteria; o__Oligoflexales; f__0319-6G20; g__norank_f__0319-6G20	0.000216208	0	0.0016514	0	0.000466902	0.000796215	0.0708055	0	0	0	0	0	0	0	0	0	0	0	0	0	0	0	0	0	0.000163624	0	0.00354846	0.0158307	0	0.000176049	0	0	0	0	0	2.51499e-05	6.65404e-05	0	0	0	3.4093e-05	0.0034188	0.000690579	0.0015252	0.000261068	0.00011631	0	0.00060216	0.000244885
d__Bacteria; k__norank; p__Bacteroidetes; c__Bacteroidia; o__Bacteroidales; f__Marinilabiaceae; g__Carboxylicivirga	0.000294829	0	0.000573644	0.00197666	0.000711283	0.000875496	0.00447678	0.00108138	0.00319622	0.00212021	0.000368451	0.00442222	0.00129634	0.00347643	0.00413808	0.000553445	0.00273979	0.00131282	7.81067e-05	0.00109498	0.000726979	0.00497072	0.000202848	0.00344323	0	0.00316427	0.00214316	0.00166272	0	0.00101717	0.000341304	2.08416e-05	0.00144922	0.000606255	3.24681e-05	0.000495323	0.000563173	0.00189599	0.000141688	0.000531868	0.000204558	0.000462963	0.000647413	0.000717319	0.000217557	0.000481856	0.000313412	0.000432803	0.000361407
d__Bacteria; k__norank; p__Tenericutes; c__Mollicutes; o__unclassified_c__Mollicutes; f__unclassified_c__Mollicutes; g__unclassified_c__Mollicutes	0.000943452	0.000395117	0.00027813	7.60254e-05	0.000423181	0.000371046	0.000197505	0.00203226	0.000153243	0.000553097	0.00208789	0.000648283	0.000292722	0.000526039	0.000973667	0.00155971	0	0.000414575	0.00618996	0.000285646	0.00134626	0.00112381	0.00103452	0.0104158	0.00577359	0.000361631	0.00179851	0.00264572	0.00012103	0.00152576	0.000810597	0.000562723	0.00069483	0.000410114	0.000373383	0.000642634	0.000450161	0.000931362	0.000956395	0.00115238	0.000494349	0.00103276	0.00091345	0.000249567	0.000979006	0.000797554	0.000494862	0.00103496	0.000826596
d__Bacteria; k__norank; p__Proteobacteria; c__Gammaproteobacteria; o__Oceanospirillales; f__Hahellaceae; g__Endozoicomonas	0	0	0.00217289	0.0086859	0.0027147	0.00411047	0	1.86445e-05	0	3.68732e-05	9.82535e-05	4.63059e-05	0	0	0.000442576	0	2.36189e-05	2.30319e-05	0	2.38039e-05	8.07754e-05	0	0	0.000150641	0	0	4.72262e-05	0.000101475	0	0.0015062	0.0122016	0	0.00446677	0.00240719	0	0.00294025	0.00440415	0.00224525	0.00033651	0.00221612	0.00339226	0.00117521	0.00187307	0.0011632	2.17557e-05	0.00141234	0	0.000206993	0.000410271
d__Bacteria; k__norank; p__Marinimicrobia__SAR406_clade_; c__norank_p__Marinimicrobia__SAR406_clade_; o__norank_p__Marinimicrobia__SAR406_clade_; f__norank_p__Marinimicrobia__SAR406_clade_; g__norank_p__Marinimicrobia__SAR406_clade_	0.000668278	0.000353526	0.0033028	0.00020907	0.00113342	0.0014589	0.0228118	0.00249837	0.00293351	0.000460914	0.000491268	0.000300989	0.000146361	0.00496306	0.000885152	0.000276723	0.00129904	0.00172739	0.0002929	0.000523685	0	0.00133993	0	2.15202e-05	9.34995e-05	0.00246361	0.00217649	0.00502335	7.26181e-05	0.000352099	6.39945e-05	4.16832e-05	0.000555864	0.000481438	3.24681e-05	0.000228595	0.00022771	1.66315e-05	0	0.000124102	0.000153419	0.000178063	9.44431e-05	8.11236e-05	0.000108778	0.00171142	0	0.00090324	0.000680859
d__Bacteria; k__norank; p__Proteobacteria; c__Epsilonproteobacteria; o__Campylobacterales; f__Campylobacteraceae; g__Sulfurospirillum	0	0	0	0	0	0	0	0.000391535	0.000131351	0.000147493	0	0.0363039	0	0	4.42576e-05	0.000729541	0	0.00239532	0.000136687	7.14116e-05	0.000403877	0.000518683	0.000182563	0.00589653	0	0.00011301	0.00237331	0.00810151	0	0	0	0	0	0	0	0	0	0	0	0	0	0	0	0	0	0	0	0	0
d__Bacteria; k__norank; p__Cyanobacteria; c__Cyanobacteria; o__Gastranaerophilales; f__norank_o__Gastranaerophilales; g__norank_o__Gastranaerophilales	0.00186725	0.000852621	0.00033028	0	0.000762537	0.000815846	0.00641891	7.45782e-05	0.000744325	0.000313422	0.00140011	0.000138918	0.00112907	0.000640395	0.00431511	0.000251566	0.000614091	0.00248745	1.95267e-05	0.000166627	0.00131933	0.00367401	0.00111566	0.00159249	0.00205699	0.000452039	0.00144623	0.00166108	0.00012103	0.000254294	6.39945e-05	0.000229257	0.00138966	0.000410114	3.24681e-05	0.00035726	0.000473098	0.00337619	0.00263894	0.000124102	0.000988698	0.00105057	0.0016357	0.00133057	0.000348091	0.000714476	0.000412385	0.000244628	0.000429895
d__Bacteria; k__norank; p__Verrucomicrobia; c__unclassified_p__Verrucomicrobia; o__unclassified_p__Verrucomicrobia; f__unclassified_p__Verrucomicrobia; g__unclassified_p__Verrucomicrobia	0.0046976	0.00727847	0.00281607	7.60254e-05	0.00371704	0.00303941	0.00013167	0.000596625	0.000197027	0.000460914	0.000196507	0.000162071	0.00179815	0.00301901	0.000796636	0.000100626	0.000118094	0.00011516	0.000214793	0.000333254	0.000915455	0.000410624	0.000872246	0.00299131	0	0.000203417	0.000681679	0.000898226	0.000193648	0.000117366	2.13315e-05	0.000208416	0.000536012	0.00069541	0.000340915	0.000301871	0.000239586	0.000648627	0.000478198	0.000106374	0.000136372	0.000480769	0.000370068	0.000237534	0.000195801	0.00390469	8.24769e-05	0.0010726	0.00131389
d__Bacteria; k__norank; p__Actinobacteria; c__Actinobacteria; o__Corynebacteriales; f__Nocardiaceae; g__Rhodococcus	1.96552e-05	2.07956e-05	0	0	1.01127e-05	1.16864e-05	0.000197505	0.000708493	0.00317433	0.000884956	0.000196507	0.000254683	0.000501809	0.000114356	0.000265545	0.00198737	0.00021257	0.000391543	0.00195267	9.52154e-05	0.000107701	0.00162089	0.00050712	6.45606e-05	0.027746	0.000452039	0.00207179	0.00609964	0	5.86832e-05	0.000170652	2.08416e-05	0.000198523	0	0	6.41e-05	8.52936e-05	3.32629e-05	0	1.77289e-05	0	0	1.01984e-05	1.50059e-05	2.17557e-05	0	0	0	5.43892e-06
d__Bacteria; k__norank; p__Gracilibacteria; c__norank_p__Gracilibacteria; o__norank_p__Gracilibacteria; f__norank_p__Gracilibacteria; g__norank_p__Gracilibacteria	0.000255518	2.07956e-05	0	0.000285095	0.000140352	0.000150783	0	0.000708493	0.000525406	0.000663717	0.000245634	0.00564933	0.00117089	0.000869108	0.00721399	5.03132e-05	0.000519615	0.000875213	0.000429587	4.76077e-05	0.00199246	0.00287437	0.00206905	0.00664974	0.00189336	0.000316427	0.00173821	0.00220736	0.000314679	7.82442e-05	0.000127989	0.000104208	0.00125069	0.000124817	4.87021e-05	0.000292762	0.000431008	0.000282735	0.000230243	0.000177289	0.000289791	0.00014245	0.000224502	6.4514e-05	8.70227e-05	0.000149541	3.29908e-05	1.88175e-05	7.20931e-05
d__Bacteria; k__norank; p__Proteobacteria; c__Gammaproteobacteria; o__Cellvibrionales; f__Halieaceae; g__unclassified_f__Halieaceae	3.93105e-05	0	1.73831e-05	0.000133044	4.74345e-05	5.92964e-05	0.000855854	0.000950872	0.00148865	0.000977139	0.000540394	0.000532518	0.000648169	0.00054891	0.000376189	0.00181128	0.000566853	0.000506702	0.00589706	0.000714116	0.00107701	0.00157766	0.000649114	0.00142033	0.0120614	0.000791068	0.00169957	0.00271265	0.000169442	0.000625954	0.00042663	0.000229257	0.00111173	5.34931e-05	0.000227276	0.000406255	0.000362918	3.32629e-05	0.000159399	0.000265934	0.000119326	3.56125e-05	0.000122707	9.67695e-05	0.000783205	8.30786e-05	0.000247431	1.88175e-05	0.000283133
d__Bacteria; k__norank; p__Tenericutes; c__Mollicutes; o__NB1-n; f__norank_o__NB1-n; g__norank_o__NB1-n	0.000530692	0.000540687	0.000191215	0.000285095	0.000386922	0.000176052	9.87524e-05	0.000783071	0.000547297	0.000829646	0.000614085	0.000463059	0.000271813	0.000526039	0.000685992	0.00118236	0.0013699	0.00105947	0.00160119	0.000428469	0.000403877	0.00151283	0.000243418	0.0018077	0.000794745	0.000519844	0.000787177	0.000484259	0.000169442	0.00238645	0.00100258	8.33663e-05	0.00188597	0.000766734	0.000178574	0.000924731	0.000906157	0.000665259	0.00111579	0.000585055	0.00117621	0.0002849	0.000765444	0.000375824	0.00130534	0.00141234	0.000841265	0.00180648	0.00134136
d__Bacteria; k__norank; p__Firmicutes; c__Clostridia; o__Clostridiales; f__Lachnospiraceae; g__unclassified_f__Lachnospiraceae	0.000235863	0	0	5.7019e-05	7.32205e-05	0.00011171	3.29175e-05	0.00199497	0	0.000239676	0.00225983	0.000254683	0.00135906	0.000777623	0.000973667	0.000100626	4.72378e-05	0.000852181	0.00052722	0.000166627	0.000969305	0.00687256	0.000304272	0.00159249	0.00168299	2.26019e-05	0.00105153	0.00154193	0.000193648	0.000273855	0.000405299	0	0.00123084	0.000196141	0	0.000328541	0.000423209	0.000365892	0.00200135	0.000602783	0.0034434	0.000178063	0.0013183	0.0013876	0.000652671	0.000382161	0.000197945	0.000188175	0.000355238
d__Bacteria; k__norank; p__Verrucomicrobia; c__norank_p__Verrucomicrobia; o__norank_p__Verrucomicrobia; f__norank_p__Verrucomicrobia; g__norank_p__Verrucomicrobia	0.00129725	0.000249548	0.00224243	0.000361121	0.00103758	0.000930532	6.5835e-05	0.00041018	0.00126973	0.0015118	0.000491268	0.000324142	0.00330357	0.00370514	0.00159327	0.000402506	0.000519615	0.00149707	0.00132781	0.00109498	0.000592353	0.000605131	0.00129823	0.000538005	2.33749e-05	0.00126571	0.00109199	0.000964585	2.4206e-05	9.78053e-05	0	8.33663e-05	0.000416898	0.000249634	9.74042e-05	0.000138474	0.000146337	0.00023284	0.000123977	0.000425494	0.00131258	0.000605413	0.000540061	0.000469493	6.52671e-05	0.00149541	4.94862e-05	0.000131723	0.000435472
d__Bacteria; k__norank; p__Bacteroidetes; c__Cytophagia; o__Cytophagales; f__Flammeovirgaceae; g__Sediminitomix	0.00037345	0.000311935	0.000712709	0.00121641	0.000653625	0.000414513	3.29175e-05	0.000335602	0.000109459	0.000276549	9.82535e-05	0.000300989	0.000397265	0.000228713	0.000154902	2.51566e-05	2.36189e-05	6.90958e-05	0.00011716	9.52154e-05	5.38503e-05	0.000129671	0.000304272	0.000215202	0.000701246	0.000135612	0.000190237	0.000163874	0.000363091	0.00179962	0.00153587	0.00270941	0.00194553	0.000838059	0.00172081	0.00155891	0.00076457	0.000399155	0.000247954	0.00115238	0.000460256	0.000587607	0.00056947	0.000348002	0.00356793	0.00181111	0.0024908	0.00127959	0.00228736
d__Bacteria; k__norank; p__Bacteroidetes; c__Bacteroidia; o__Bacteroidales; f__Marinilabiaceae; g__unclassified_f__Marinilabiaceae	0.000884486	0	3.47663e-05	0.000836279	0.000438883	0.000487311	0.000559597	0.000130512	4.37838e-05	0.000516224	0	0.000138918	2.09087e-05	2.28713e-05	0.00265545	0.000100626	0.000188951	4.60638e-05	0	0.000595096	0.000753904	0.00479782	0.000283987	6.45606e-05	0	0.00011301	0.000551615	0.00116239	0.000217854	3.91221e-05	4.2663e-05	0.000229257	5.95569e-05	0.000606255	0.000129872	0.000189226	0.000200285	0.00339282	0.00106266	0.00338622	0.000204558	0.00436254	0.00248176	0.00175961	0.000261068	0.00023262	1.64954e-05	0.00133604	0.000461557
d__Bacteria; k__norank; p__Bacteroidetes; c__Cytophagia; o__Cytophagales; f__Flammeovirgaceae; g__norank_f__Flammeovirgaceae	1.96552e-05	2.07956e-05	6.95326e-05	0.000171057	7.02601e-05	7.11059e-05	0.00289674	0.000708493	0.00170757	0.000995575	0.000515831	0.00127341	0.000752713	0.00107495	0.000619606	0.00103142	0.000448759	0.00071399	0.00458877	0.000357058	0.000753904	0.0014696	0.000933101	0.00170009	0.00537622	0.00110749	0.00145126	0.0013426	4.84121e-05	0.00037166	0.000341304	8.33663e-05	0.000496307	0.000213972	8.11701e-05	0.000233742	0.000173282	6.65259e-05	7.08441e-05	0.000301392	6.81861e-05	8.90313e-05	0.000119196	0.000102249	0.000239313	0.000132926	0.000148459	0.000131723	0.000163105
d__Bacteria; k__norank; p__Proteobacteria; c__Alphaproteobacteria; o__Rhodobacterales; f__Rhodobacteraceae; g__unclassified_f__Rhodobacteraceae	7.8621e-05	2.07956e-05	8.69157e-05	9.50317e-05	7.0341e-05	3.37029e-05	0.00220547	0.00102545	0.00129162	0.0011615	0.000171944	0.000671436	0.000857256	0.000640395	0.00073025	0.00108173	0.000519615	0.000575798	0.00480356	0.000357058	0.000753904	0.00125348	0.000851962	0.00118361	0.00677871	0.000723262	0.0013819	0.00159955	7.26181e-05	0.000469465	0.000511956	0.000666931	0.000674978	3.56621e-05	0.000292213	0.000389118	0.000262975	1.66315e-05	7.08441e-05	0.000106374	0	1.78063e-05	4.23311e-05	4.46326e-05	0.000456869	1.66157e-05	0.00021444	0	0.000171981
d__Bacteria; k__norank; p__Proteobacteria; c__Gammaproteobacteria; o__Alteromonadales; f__Psychromonadaceae; g__Psychromonas	1.96552e-05	4.15913e-05	5.21494e-05	1.90063e-05	3.31006e-05	1.6476e-05	6.5835e-05	0.000186445	0.00035027	1.84366e-05	9.82535e-05	0.00101873	0.00390993	0.0056492	0.000885152	0.00452819	0.000236189	0.000161223	0.00824026	0.000261842	0.00228864	0.000367401	0.00050712	0.000667126	0.000420748	0.00011301	0.0014987	0.00228374	0.00012103	0	0	0	0	5.34931e-05	0	2.49319e-05	4.68306e-05	0	0	0	0	0	0	0	0	0	0	0	0
d__Bacteria; k__norank; p__Firmicutes; c__Clostridia; o__Clostridiales; f__Ruminococcaceae; g__unclassified_f__Ruminococcaceae	0.000294829	0.000291139	0.000243364	0.000114038	0.000235842	8.45182e-05	0.000164587	0.000764426	0.000941352	0.000387168	0.000908845	0.00106504	0.00232086	0.00125792	0.00132773	0.00213831	0.000354283	0.00152011	0.000917754	0.000642704	0.00115778	0.00151283	0.00121709	0.000753207	0.00123887	0.00103969	0.00108153	0.000538165	0.000145236	0.000332538	0.00042663	6.25247e-05	0.000833797	0.000303128	0	0.00030055	0.000280591	0.000399155	0.000318798	0.000744615	0.000528442	0.000213675	0.000440937	0.000205054	0.000174045	0.00111325	0.000148459	0.000564525	0.00050007
d__Bacteria; k__norank; p__Proteobacteria; c__Alphaproteobacteria; o__Rhodobacterales; f__Rhodobacteraceae; g__Ruegeria	3.93105e-05	0	8.69157e-05	7.60254e-05	5.05629e-05	3.93831e-05	0.0118174	0.000839004	0.000525406	0.000516224	0.000122817	0.000833507	0.000731804	0.000320198	0.000420447	0.000855324	0.000188951	0.000414575	0.00408107	0.000166627	0.000753904	0.000605131	0.000385411	0.000451924	0.00366985	0.000452039	0.00140758	0.00266929	9.68242e-05	0.000332538	0.000895924	0.00039599	0.00101247	8.91552e-05	0.000146106	0.000424143	0.000381782	4.98944e-05	8.85551e-05	0.00015956	0.000136372	0	8.68764e-05	6.45189e-05	0.000761449	3.32314e-05	0.000164954	5.64525e-05	0.000254022
d__Bacteria; k__norank; p__Bacteroidetes; c__Cytophagia; o__Cytophagales; f__Flammeovirgaceae; g__Flammeovirga	0.000294829	0.000207956	8.69157e-05	5.7019e-05	0.00016168	0.000110172	6.5835e-05	0.00292719	0.00118216	0.000479351	0.00208789	0.000740895	0.00117089	0.0013494	0.000619606	0.000452819	0.000236189	0.00048367	0.0023432	0.000999762	0.000915455	0.000994143	0.000831677	0.0024533	0.00317898	0.00149173	0.00125021	0.000896675	2.4206e-05	0.000312977	4.2663e-05	2.08416e-05	0.000218375	5.34931e-05	8.11701e-05	0.000107675	0.000113119	0.000182946	8.85551e-05	0.000602783	6.81861e-05	0.000106838	0.000209862	0.000223893	4.35114e-05	0.00011631	9.89723e-05	0.00015054	0.000102333
d__Bacteria; k__norank; p__Proteobacteria; c__Gammaproteobacteria; o__Cellvibrionales; f__Halieaceae; g__Haliea	1.96552e-05	0	1.73831e-05	5.7019e-05	2.35144e-05	2.39998e-05	0.000790019	0.000540692	0.00102892	0.00070059	0.000442141	0.000277836	0.000606352	0.00036594	0.000420447	0.00105658	0.000236189	0.000299415	0.00396391	0.000261842	0.000646204	0.000864472	0.000243418	0.000903848	0.00953694	0.000610252	0.0011898	0.0021215	7.26181e-05	0.000410782	0.000341304	0.000250099	0.000536012	0.000106986	0.000275979	0.000284826	0.000163347	6.65259e-05	7.08441e-05	0.000106374	3.4093e-05	3.56125e-05	6.26898e-05	2.97508e-05	0.000478625	1.66157e-05	0.000131963	5.64525e-05	0.000170914
d__Bacteria; k__norank; p__Tenericutes; c__Mollicutes; o__Mollicutes_RF9; f__norank_o__Mollicutes_RF9; g__norank_o__Mollicutes_RF9	0.000157242	0.000311935	1.73831e-05	1.90063e-05	0.000126392	0.000139991	3.29175e-05	0.000689848	0.00091946	0.000940265	0.00014738	0.000509365	0.000564535	0.000297326	0.00073025	0.00130814	7.08567e-05	0.000230319	0.00119113	0.000214235	0.000484653	0.00140477	0.00115623	0.00174314	0.00710596	0.000542446	0.00101416	0.00151248	0.000169442	0.000332538	0.000149321	2.08416e-05	0.00244183	0.000410114	1.6234e-05	0.00050576	0.000866263	0	1.7711e-05	3.54578e-05	0.000715954	5.34188e-05	0.000164508	0.000308909	0.000413358	0.000182773	0.000115468	0.000188175	0.000224943
d__Bacteria; k__norank; p__Lentisphaerae; c__Oligosphaeria; o__Oligosphaerales; f__unclassified_o__Oligosphaerales; g__unclassified_o__Oligosphaerales	0.00707589	0.00106058	0.00575382	0	0.00347257	0.0034672	3.29175e-05	0.000671204	0.00218919	1.84366e-05	0.00280023	4.63059e-05	2.09087e-05	0.000114356	0.000221288	0.000528289	0.000141713	9.21277e-05	0	0.000261842	0.000592353	2.16118e-05	0.000223133	8.60807e-05	9.34995e-05	0.00201157	0.000508353	0.000821483	2.4206e-05	0	0	0	0	0	0	3.45801e-06	9.14902e-06	0	0	0	0	0	0	0	0	9.96943e-05	0	0	2.49236e-05
d__Bacteria; k__norank; p__Lentisphaerae; c__unclassified_p__Lentisphaerae; o__unclassified_p__Lentisphaerae; f__unclassified_p__Lentisphaerae; g__unclassified_p__Lentisphaerae	0.000452071	0.000124774	0.00093869	0.000950317	0.000616463	0.000401693	0.00421344	0.000913583	0.00081	0.00197271	0.000540394	0.000509365	0.00129634	0.00146376	0.000641735	0.000402506	0.00141713	0.000644894	0.00023432	0.000690312	0.000457728	0.00108059	0.000202848	4.30404e-05	0	0.0011753	0.0009355	0.000927296	2.4206e-05	9.78053e-05	2.13315e-05	0	0.000198523	0.000124817	3.24681e-05	7.13073e-05	7.19474e-05	0.00134715	3.54221e-05	0.000407765	0.000528442	0.00122863	0.000709482	0.000559978	6.52671e-05	0.000216004	3.29908e-05	0.000188175	0.000125609
d__Bacteria; k__norank; p__Proteobacteria; c__unclassified_p__Proteobacteria; o__unclassified_p__Proteobacteria; f__unclassified_p__Proteobacteria; g__unclassified_p__Proteobacteria	1.96552e-05	0.000395117	0.00060841	9.50317e-05	0.000279554	0.000272701	0.00520096	0.00164072	0.000306487	0.00164086	0.000466704	0.00240791	0.00114998	0.00148663	0.00196946	2.51566e-05	0.000283427	0.000898245	0.000136687	0.000238039	0.00140011	0.000259342	0.000608544	0.000172161	0.000584372	0.000678058	0.00107769	0.00119029	7.26181e-05	0.000293416	6.39945e-05	4.16832e-05	0.00140951	3.56621e-05	0	0.000273841	0.000509947	0.00011642	7.08441e-05	0.000407765	0.000221605	5.34188e-05	0.000174011	0.000146124	0.00030458	0.000448624	0.000148459	0.000112905	0.000253642
d__Bacteria; k__norank; p__Proteobacteria; c__Deltaproteobacteria; o__Bdellovibrionales; f__Bdellovibrionaceae; g__OM27_clade	0	0	0.0014428	0.00115939	0.000650547	0.000760045	3.29175e-05	0.00119325	0.0029773	0.00178835	0	0.000138918	4.18174e-05	4.57425e-05	0	7.54698e-05	0.00266893	0.00824543	0.00011716	0.00092835	2.69251e-05	0.00023773	0	8.60807e-05	0.00100512	0.00203417	0.00108218	0.00193707	2.4206e-05	1.95611e-05	2.13315e-05	0	3.97046e-05	0	1.6234e-05	1.7291e-05	1.39687e-05	0	1.7711e-05	0	0	3.56125e-05	1.06647e-05	1.59158e-05	0	0	4.94862e-05	0	1.23715e-05
d__Bacteria; k__norank; p__Bacteroidetes; c__Cytophagia; o__Cytophagales; f__Flammeovirgaceae; g__Algivirga	1.96552e-05	2.07956e-05	3.47663e-05	0.000931311	0.000251632	0.000453171	0	0	0	0	0	0	0	0	0	0	0	0	0	0	0	0	0	0	0	0	0	0	0.000145236	0.00338406	0.00138655	0.0028553	5.95569e-05	0.000410114	0.00131496	0.00136511	0.00131684	0	0	8.86446e-05	1.70465e-05	0.000516382	0.000124415	0.000222151	0.00417709	0.00126279	0.00265576	0.0022581	0.00258844
d__Bacteria; k__norank; p__Planctomycetes; c__Phycisphaerae; o__Phycisphaerales; f__unclassified_o__Phycisphaerales; g__unclassified_o__Phycisphaerales	0.00041276	0.000852621	5.21494e-05	0.00115939	0.00061923	0.000486639	0.0117515	0.000354246	0	9.21829e-05	0	0.000138918	0	0	2.21288e-05	0.000201253	0	0.000161223	0	0.000190431	8.07754e-05	4.32236e-05	0	0	0	0	0.000651796	0.0026144	0	0.000391221	0.000874592	0	0.0012904	0.00033879	0	0.000413572	0.000500097	0.00222862	0.000141688	0.00253524	0.000221605	0.00220798	0.00146702	0.00118086	0	8.30786e-05	0	0.000188175	6.78134e-05
d__Bacteria; k__norank; p__Planctomycetes; c__vadinHA49; o__norank_c__vadinHA49; f__norank_c__vadinHA49; g__norank_c__vadinHA49	0.000235863	2.07956e-05	0.000295513	0.000114038	0.000166553	0.000123069	0.00625432	9.32227e-05	0.000306487	0.000350295	0.000294761	9.26119e-05	0.000606352	0.00146376	0.000354061	0	0.00042514	6.90958e-05	0.000546747	0.00138062	0.000296177	0.00155605	0.000324557	0.000279762	0.000841495	0.000226019	0.000788077	0.00136679	2.4206e-05	0.000176049	0.000149321	2.08416e-05	0.000853649	0.000392283	1.6234e-05	0.000233226	0.000304526	0.000515575	0.000194821	0.00131194	0.00173875	0.000338319	0.00081988	0.000671125	0.000217557	0.00104679	1.64954e-05	0.000658613	0.000484864
d__Bacteria; k__norank; p__Chlorobi; c__Chlorobia; o__Chlorobiales; f__OPB56; g__norank_f__OPB56	0	2.07956e-05	6.95326e-05	5.7019e-05	3.68368e-05	3.20968e-05	0.000164587	0.00130512	0.00372162	0.00215708	0.000761465	0.000115765	0.000104543	4.57425e-05	0.000154902	0.000679228	0.00236189	0.00184255	0.00109349	0.0018567	0.000188476	0.00071319	4.05696e-05	0.00152793	0.00158949	0.00273483	0.00115796	0.00105159	0	9.78053e-05	4.2663e-05	0	3.97046e-05	1.7831e-05	1.6234e-05	3.06054e-05	3.4125e-05	3.32629e-05	3.54221e-05	3.54578e-05	1.70465e-05	1.78063e-05	2.77991e-05	9.51438e-06	2.17557e-05	0	0	1.88175e-05	1.01433e-05
d__Bacteria; k__norank; p__Proteobacteria; c__Gammaproteobacteria; o__Gammaproteobacteria_Incertae_Sedis; f__Unknown_Family_o__Gammaproteobacteria_Incertae_Sedis; g__norank_f__Unknown_Family_o__Gammaproteobacteria_Incertae_Sedis	1.96552e-05	0	1.73831e-05	5.7019e-05	2.35144e-05	2.39998e-05	0.000757102	0.000279668	0.000831892	0.000553097	0.000122817	0.00023153	0.000585443	6.86138e-05	0.000287674	0.000628915	0.000236189	0.00048367	0.00343669	0.00030945	0.000403877	0.00112381	0.000405696	0.000430404	0.00843833	0.000406835	0.00100109	0.00188963	9.68242e-05	0.00056727	0.000554619	8.33663e-05	0.000575717	8.91552e-05	0.000129872	0.000299546	0.00024963	6.65259e-05	8.85551e-05	0.000212747	0.000136372	0	0.00010084	7.95029e-05	0.000435114	0	8.24769e-05	9.40875e-05	0.00015292
d__Bacteria; k__norank; p__Spirochaetae; c__Spirochaetes; o__Spirochaetales; f__PL-11B10; g__norank_f__PL-11B10	1.96552e-05	0	0	7.60254e-05	2.39202e-05	3.59513e-05	0	0.000316957	0	0.0007559	0.000736902	0.0139381	0	6.86138e-05	6.63864e-05	0	7.08567e-05	0.00193468	0	0	0	0.00181539	2.02848e-05	4.30404e-05	0	0	0.000988355	0.00310351	0	0.000156488	0.000191984	0	0.000436751	0	0	0.000112175	0.000165336	4.98944e-05	0	0	0.000323884	0.000178063	0.000110368	0.000139813	2.17557e-05	0.000830786	0	7.527e-05	0.000231953
d__Bacteria; k__norank; p__Proteobacteria; c__Alphaproteobacteria; o__Rhodobacterales; f__Rhodobacteraceae; g__Dinoroseobacter	0	0	0	3.80127e-05	9.50317e-06	1.90063e-05	0.00108628	0.000466114	0.000700541	0.000405605	0.000343887	0.000764048	0.000606352	0.000343069	0.000287674	0.00110689	0.000188951	0.000161223	0.00287042	0.000238039	0.000592353	0.000778025	0.000324557	0.000473444	0.00546972	0.000497243	0.000885222	0.00122869	9.68242e-05	0.000410782	0.000341304	4.16832e-05	0.000317637	5.34931e-05	9.74042e-05	0.000194161	0.000155829	0	3.54221e-05	0.000141831	5.11396e-05	3.56125e-05	5.28011e-05	5.3185e-05	0.000369847	0	6.59816e-05	1.88175e-05	0.000113661
d__Bacteria; k__norank; p__Proteobacteria; c__Deltaproteobacteria; o__Desulfobacterales; f__Desulfobacteraceae; g__norank_f__Desulfobacteraceae	0	0	0.000869157	0	0.000217289	0.000434579	0.00013167	0.000484758	0.000897568	0.00346608	0.000442141	0.000764048	0.000439083	0.00244722	6.63864e-05	5.03132e-05	0.00278703	0.00225713	3.90533e-05	0.000499881	0	0.00177217	0	8.60807e-05	7.01246e-05	0.00108489	0.000889281	0.00106787	0	0	2.13315e-05	0	3.97046e-05	0	0	8.71944e-06	1.58076e-05	1.66315e-05	0	0	0	0	3.32629e-06	7.43782e-06	0	0	0	0	0
d__Bacteria; k__norank; p__Proteobacteria; c__Gammaproteobacteria; o__Cellvibrionales; f__Halieaceae; g__OM60_NOR5__clade	3.93105e-05	0	0	1.90063e-05	1.45792e-05	1.87647e-05	0.00052668	0.000372891	0.000766216	0.000626844	0.000245634	9.26119e-05	0.000418174	0.000297326	0.000132773	0.00100626	0.000283427	0.000184255	0.00283137	0.000333254	0.000215401	0.000778025	0.000243418	0.000559525	0.00579697	0.000474641	0.000809285	0.00131301	2.4206e-05	0.000430343	0.000405299	4.16832e-05	0.000575717	0.000124817	6.49361e-05	0.000238143	0.000225849	4.98944e-05	1.7711e-05	0.000230476	1.70465e-05	3.56125e-05	7.01481e-05	9.06606e-05	0.000326335	8.30786e-05	9.89723e-05	3.7635e-05	0.000136505
d__Bacteria; k__norank; p__Proteobacteria; c__Gammaproteobacteria; o__E01-9C-26_marine_group; f__norank_o__E01-9C-26_marine_group; g__norank_o__E01-9C-26_marine_group	0	0	0	3.80127e-05	9.50317e-06	1.90063e-05	3.29175e-05	0.000261024	0.00100703	0.000442478	0.000319324	0.000208377	0.000501809	9.1485e-05	0.000132773	0.000981107	0.000448759	0.000253351	0.00308521	0.000190431	0.000430802	0.00071319	0.000304272	0.000731686	0.00568009	0.000519844	0.000816798	0.00131785	7.26181e-05	0.000273855	0.000255978	4.16832e-05	0.000416898	3.56621e-05	0	0.000156671	0.000158529	0	8.85551e-05	0.000177289	5.11396e-05	3.56125e-05	7.05193e-05	6.76242e-05	0.000174045	1.66157e-05	4.94862e-05	3.7635e-05	6.94456e-05
d__Bacteria; k__norank; p__Bacteroidetes; c__Bacteroidia; o__Bacteroidales; f__norank_o__Bacteroidales; g__norank_o__Bacteroidales	5.89657e-05	2.07956e-05	0	0	1.99403e-05	2.78026e-05	0.000197505	0.000969516	0.000197027	0.000424041	0	0.000208377	0.000229996	4.57425e-05	0.000354061	0.000100626	2.36189e-05	2.30319e-05	0.00017574	0.000499881	0.000726979	0.0020099	0.000770822	0.0024533	0	0.00011301	0.000476159	0.000663826	2.4206e-05	0.00283635	2.13315e-05	4.16832e-05	0	0.000142648	0	0.000438032	0.00105869	0.0011642	5.31331e-05	0	0	0.00128205	0.000499877	0.000661902	6.52671e-05	0.000448624	0	0.00067743	0.00029783
d__Bacteria; k__norank; p__Proteobacteria; c__Deltaproteobacteria; o__NB1-j; f__norank_o__NB1-j; g__norank_o__NB1-j	0	2.07956e-05	0	3.80127e-05	1.47021e-05	1.83741e-05	0.000493762	0.000466114	0.000700541	0.000516224	0.000171944	0.000185224	0.000250904	0.000114356	0.00017703	0.000352192	0.000330664	0.000322447	0.0011716	0.000380862	0.000511578	0.000453848	0.000365126	0.000624085	0.00504897	0.000271223	0.000645435	0.00106299	4.84121e-05	0.000528148	0.000597282	4.16832e-05	0.000833797	0.000160479	6.49361e-05	0.000324963	0.000322942	6.65259e-05	3.54221e-05	0.00015956	5.11396e-05	0	6.25296e-05	5.95933e-05	0.000326335	1.66157e-05	3.29908e-05	5.64525e-05	0.000108099
d__Bacteria; k__norank; p__Bacteroidetes; c__Sphingobacteriia; o__Sphingobacteriales; f__Lentimicrobiaceae; g__norank_f__Lentimicrobiaceae	0	0	0	3.80127e-05	9.50317e-06	1.90063e-05	0.00299549	0	0	0	4.91268e-05	4.63059e-05	0	6.86138e-05	0	0	0	0	1.95267e-05	0	0	0	0	0	9.34995e-05	0	0.000163628	0.000667117	0	0.00164313	0	0	0.00704757	0.000231803	0	0.00127464	0.00261562	0	0	0	0	0	0	0	0.000369847	1.66157e-05	0	0.00278499	0.000792863
d__Bacteria; k__norank; p__Bacteroidetes; c__Flavobacteriia; o__Flavobacteriales; f__Cryomorphaceae; g__norank_f__Cryomorphaceae	0	0	3.47663e-05	0.000114038	3.72011e-05	5.37826e-05	0.000164587	0.000503403	0.00091946	0.000313422	0.000171944	0.00189854	0.000146361	0.000777623	0.000154902	0.000779855	0.000283427	0.000184255	0.00240178	0.00030945	0.000323102	0.000540295	0.000223133	0.000925368	0.00257123	0.000271223	0.000693168	0.000742422	0	0.000136927	0.000234647	4.16832e-05	9.92615e-05	1.7831e-05	3.24681e-05	8.04025e-05	8.31852e-05	1.66315e-05	1.7711e-05	0.000106374	5.11396e-05	3.56125e-05	4.54936e-05	3.68808e-05	0.000174045	3.32314e-05	4.94862e-05	3.7635e-05	7.35995e-05
d__Bacteria; k__norank; p__Fusobacteria; c__Fusobacteriia; o__Fusobacteriales; f__unclassified_o__Fusobacteriales; g__unclassified_o__Fusobacteriales	3.93105e-05	2.07956e-05	1.73831e-05	0.000114038	4.78818e-05	4.5144e-05	3.29175e-05	0.000335602	0.000109459	0.000276549	9.82535e-05	0.000115765	0.00100362	0.00633534	0	0	0	0.000414575	0.000253847	0.000190431	2.69251e-05	0.000302565	0.000162278	0.000193682	0	0.000339029	0.000509542	0.00139019	0	0.00056727	0.000234647	0	0.000377194	0	0	0.000168444	0.000231126	0.000133052	8.85551e-05	0	1.70465e-05	0.000160256	7.9782e-05	7.01635e-05	0.00015229	0.00114648	0.00085776	0	0.000539134
d__Bacteria; k__norank; p__Proteobacteria; c__Deltaproteobacteria; o__Myxococcales; f__Sandaracinaceae; g__norank_f__Sandaracinaceae	0	0	0	3.80127e-05	9.50317e-06	1.90063e-05	0.00144837	0.000466114	0.000415946	0.000608407	0.00014738	4.63059e-05	0.000271813	0.000160099	0.000309803	0.000855324	0.00042514	0.000322447	0.00210888	2.38039e-05	0.000188476	0.000626742	0.000243418	0.000215202	0.00406723	0.000361631	0.000665626	0.000942774	2.4206e-05	0.000254294	0.000255978	2.08416e-05	0.000397046	8.91552e-05	0.000146106	0.000169661	0.000139438	1.66315e-05	3.54221e-05	0.000177289	0	1.78063e-05	4.94298e-05	7.25661e-05	0.000174045	4.98471e-05	3.29908e-05	1.88175e-05	6.89252e-05
d__Bacteria; k__norank; p__Proteobacteria; c__Gammaproteobacteria; o__Cellvibrionales; f__Halieaceae; g__Halioglobus	0	0	1.73831e-05	7.60254e-05	2.33521e-05	3.6059e-05	0.00026334	0.00020509	0.000612973	0.000534661	0.00022107	0.000324142	0.00031363	0.000137228	0.00017703	0.000503132	0.000283427	0.000184255	0.00244083	0.000238039	0.000376952	0.000497072	0.000182563	0.000322803	0.00388023	0.000339029	0.000601875	0.000915078	0.000145236	0.000273855	0.00027731	0.000145891	0.000595569	1.7831e-05	9.74042e-05	0.000221871	0.000188943	1.66315e-05	5.31331e-05	0.000124102	1.70465e-05	0.00014245	7.06727e-05	5.9394e-05	0.000261068	3.32314e-05	0.000148459	3.7635e-05	0.000120098
d__Bacteria; k__norank; p__Proteobacteria; c__Gammaproteobacteria; o__Alteromonadales; f__Shewanellaceae; g__Shewanella	3.93105e-05	0	1.73831e-05	0.00041814	0.000118708	0.000200268	0.00454261	7.45782e-05	0.000240811	1.84366e-05	9.82535e-05	0.000115765	4.18174e-05	2.28713e-05	0	2.51566e-05	4.72378e-05	0.000184255	1.95267e-05	4.76077e-05	5.38503e-05	2.16118e-05	2.02848e-05	6.45606e-05	0	6.78058e-05	0.000285352	0.00100389	0	0.00107586	0.00234647	0.000375148	1.98523e-05	0.000285297	0.000503255	0.000657982	0.000827504	1.66315e-05	0	0	0	8.90313e-05	2.11326e-05	3.86337e-05	0.00134885	0.00046524	0.000940237	0.000922058	0.000919097
d__Bacteria; k__norank; p__Firmicutes; c__Clostridia; o__Clostridiales; f__Defluviitaleaceae; g__Defluviitaleaceae_UCG-011	0.000235863	0.000187161	8.69157e-05	0.000228076	0.000184504	6.84758e-05	0	0.000633914	0.000656757	0.000626844	0.000761465	6.94589e-05	0	0.000480296	0.000840894	2.51566e-05	0.000448759	0.000690958	0	0.000380862	0.000269251	0.00149121	0.000283987	0.000946888	0.000444122	0.000565048	0.000480794	0.000379735	0	7.82442e-05	0	0.000208416	0.000158818	0.000303128	0.000146106	0.000127816	0.000110798	9.97888e-05	0.000141688	0.000390036	0.000221605	0.000623219	0.000295267	0.000214335	2.17557e-05	0.000299083	1.64954e-05	0.000319898	0.000164308
d__Bacteria; k__norank; p__Fibrobacteres; c__Chitinivibrionia; o__Chitinivibrionales; f__Chitinivibrionaceae; g__possible_genus_03	0.000943452	0.000395117	0.000417195	0.000152051	0.000476954	0.000333392	0.00108628	0.000447469	0.000218919	0.000608407	0.000540394	0.00171332	0.000606352	0.000251584	0.000309803	5.03132e-05	0.00196037	0.000184255	3.90533e-05	0.000499881	0.00140011	0.000345789	0.000121709	0.000322803	0	0.000180815	0.000544381	0.0005614	2.4206e-05	0.000254294	0.000469293	0	0	5.34931e-05	0	0.000114469	0.000181028	0	0	3.54578e-05	0	3.56125e-05	1.42141e-05	1.94635e-05	2.17557e-05	0.000182773	6.59816e-05	0.000112905	9.58538e-05
d__Bacteria; k__norank; p__Proteobacteria; c__Deltaproteobacteria; o__Bdellovibrionales; f__Bacteriovoracaceae; g__unclassified_f__Bacteriovoracaceae	0.000235863	0	0.000173831	3.80127e-05	0.000111927	0.00011133	0.00520096	0.000596625	4.37838e-05	0	0.00103166	0.000347295	0.00330357	9.1485e-05	0.000309803	0	0.000448759	0.000529734	0.000624854	0	5.38503e-05	0.000583519	0	0	0.00081812	0.000135612	0.000705982	0.00128853	0	0	0	0	9.92615e-05	0	1.6234e-05	1.64994e-05	3.69928e-05	4.98944e-05	0	0	0	5.34188e-05	2.06626e-05	2.83209e-05	0.000130534	0	0	0.000112905	6.08598e-05
d__Bacteria; k__norank; p__Proteobacteria; c__Gammaproteobacteria; o__Alteromonadales; f__Alteromonadaceae; g__Aliagarivorans	0.000117931	0	0.000173831	5.7019e-05	8.71955e-05	7.51979e-05	0.00842687	0.000689848	0.000306487	0.000147493	0.000343887	0.00023153	0.000250904	0.00112069	0.000331932	0.000125783	0.000165332	6.90958e-05	0.000507694	0.000166627	5.38503e-05	0.000259342	2.02848e-05	0.000430404	0.000327248	0.000452039	0.000721367	0.00183099	0	0.000156488	8.53261e-05	0	5.95569e-05	0.000124817	3.24681e-05	6.55224e-05	6.04117e-05	0	7.08441e-05	7.09157e-05	0	0	2.8352e-05	3.88225e-05	2.17557e-05	4.98471e-05	6.59816e-05	9.40875e-05	5.7918e-05
d__Bacteria; k__norank; p__Cyanobacteria; c__Cyanobacteria; o__SubsectionI; f__FamilyI_o__SubsectionI; g__Synechococcus	1.96552e-05	2.07956e-05	5.21494e-05	7.60254e-05	4.21564e-05	2.71389e-05	0.000164587	3.72891e-05	0.000153243	0.000110619	4.91268e-05	0	0.000188178	4.57425e-05	2.21288e-05	7.54698e-05	2.36189e-05	0.00011516	0.000312427	0	0	6.48354e-05	0.000162278	6.45606e-05	0.000958369	6.78058e-05	0.000130772	0.000209947	4.84121e-05	0.000723759	0.000469293	0.000458515	0.00210434	1.7831e-05	0.000178574	0.000571533	0.00072233	3.32629e-05	0.000106266	0.000195018	0.00039207	8.90313e-05	0.00016313	0.000140552	0.00154465	0.000481856	0.00171552	0.00015054	0.000973142
d__Bacteria; k__norank; p__Proteobacteria; c__Deltaproteobacteria; o__Bdellovibrionales; f__Bacteriovoracaceae; g__norank_f__Bacteriovoracaceae	0.000196552	0.000166365	1.73831e-05	0.000152051	0.000133088	7.93354e-05	0.00026334	0.00143563	0.000591081	1.84366e-05	0.000982535	0.000277836	0.000418174	0.00073188	0.000995796	0.000452819	0.000188951	0.000276383	0.000136687	0.000452273	0.000323102	0.000302565	0.00113595	0.000193682	0.000116874	0.000655456	0.000497472	0.000382698	0.000217854	0.00037166	0.000170652	2.08416e-05	9.92615e-05	0.000142648	0	0.000146131	0.000126405	0.000199578	1.7711e-05	8.86446e-05	3.4093e-05	0.000124644	9.2934e-05	7.33443e-05	8.70227e-05	0.000166157	0	0.00022581	0.000119747
d__Bacteria; k__norank; p__Proteobacteria; c__Gammaproteobacteria; o__Cellvibrionales; f__Halieaceae; g__Parahaliea	0	2.07956e-05	0	5.7019e-05	1.94537e-05	2.68939e-05	0.000296257	0.000242379	0.000481622	0.000239676	0.000196507	0.000115765	0.000292722	9.1485e-05	4.42576e-05	0.000679228	0.000236189	0.000184255	0.00261657	0.000119019	0.000403877	0.000734801	0.000283987	0.000322803	0.00320236	0.000293825	0.000553879	0.000830007	0.00012103	0.000117366	0.000234647	0	0.000416898	0	3.24681e-05	0.000131773	0.000150992	6.65259e-05	0	3.54578e-05	3.4093e-05	0	2.72153e-05	2.80264e-05	0.000108778	0	4.94862e-05	7.527e-05	5.83837e-05
d__Bacteria; k__norank; p__Proteobacteria; c__Alphaproteobacteria; o__Rhodospirillales; f__Rhodospirillaceae; g__unclassified_f__Rhodospirillaceae	0.000117931	0	1.73831e-05	0.000114038	6.23382e-05	6.23712e-05	3.29175e-05	0.000372891	0.000372162	0.000221239	0.00022107	0.000115765	0.000188178	0.000754752	0.000619606	0.000402506	0.000141713	4.60638e-05	0.000312427	0.000261842	0.000673129	0.00071319	0.000283987	0.000150641	0.00149599	0.000271223	0.000382565	0.00033863	2.4206e-05	0.000293416	0.000810597	0.000187574	0.000198523	0.000303128	0.00016234	0.000282826	0.000250549	3.32629e-05	1.7711e-05	0.000141831	6.81861e-05	7.12251e-05	6.64433e-05	4.79193e-05	0.000478625	0.000299083	0.000263926	0.00022581	0.000316861
d__Bacteria; k__norank; p__Proteobacteria; c__Gammaproteobacteria; o__Aeromonadales; f__Aeromonadaceae; g__norank_f__Aeromonadaceae	0.000157242	0	0.00551046	0.000285095	0.0014882	0.00268404	0.000230422	0.000167801	2.18919e-05	9.21829e-05	0	0.000254683	0.000188178	0.000434554	0	0	0	2.30319e-05	1.95267e-05	0	2.69251e-05	0.000194506	2.02848e-05	4.30404e-05	0	4.52039e-05	8.81116e-05	0.000118731	2.4206e-05	0.000195611	0.00042663	8.33663e-05	3.97046e-05	0.000160479	9.74042e-05	0.000146772	0.000137742	0	0	7.09157e-05	0	5.34188e-05	2.48669e-05	3.46078e-05	0.000130534	0.000265851	9.89723e-05	0.00045162	0.000236745
d__Bacteria; k__norank; p__Planctomycetes; c__OM190; o__norank_c__OM190; f__norank_c__OM190; g__norank_c__OM190	1.96552e-05	0	0	0	4.91381e-06	9.82762e-06	6.5835e-05	0.000149156	0.000306487	0.000497788	0.000368451	0.000138918	0.000271813	0.000388811	0.000420447	7.54698e-05	0.000118094	0.000391543	0.00119113	0.000238039	2.69251e-05	0.000453848	0.000425981	0.000710166	0.00163624	0.000361631	0.000411838	0.000389462	0	0.000156488	0.000127989	6.25247e-05	0.00025808	0.000142648	0.000211042	0.000136968	8.65554e-05	4.98944e-05	8.85551e-05	0.00033685	6.81861e-05	0.000106838	0.000130065	0.000117557	0.000195801	8.30786e-05	0.000131963	3.7635e-05	0.000112119
d__Bacteria; k__norank; p__SR1__Absconditabacteria_; c__norank_p__SR1__Absconditabacteria_; o__norank_p__SR1__Absconditabacteria_; f__norank_p__SR1__Absconditabacteria_; g__norank_p__SR1__Absconditabacteria_	0	0	0	5.7019e-05	1.42548e-05	2.85095e-05	0	0.000857649	0	0.000276549	0	0.00023153	0	0	0.000619606	0.000226409	0	0.00186559	0	0.000119019	0.000242326	0.000389013	0.000182563	0.000581045	0	0	0.000279565	0.000447993	0	1.95611e-05	0	0	0.000714683	0.000160479	0	0.000127818	0.000265376	0	0	7.09157e-05	0.00180693	1.78063e-05	0.000379131	0.000798694	4.35114e-05	0.00046524	3.29908e-05	5.64525e-05	0.000149549
d__Bacteria; k__norank; p__Actinobacteria; c__Actinobacteria; o__Acidimicrobiales; f__Acidimicrobiaceae; g__Ilumatobacter	1.96552e-05	0	0	1.90063e-05	9.6654e-06	1.11638e-05	0.000296257	0.000391535	0.000437838	0.000460914	0.000171944	0.000115765	0.000146361	0.00018297	0.000199159	0.000477975	0.000165332	9.21277e-05	0.0014645	0.000238039	0.000403877	0.000583519	0.000141994	0.000344323	0.00212711	0.000316427	0.000437899	0.000496324	0	0.000176049	0.000170652	0.000125049	7.94092e-05	1.7831e-05	3.24681e-05	8.59228e-05	7.27459e-05	4.98944e-05	5.31331e-05	5.31868e-05	0	3.56125e-05	3.83654e-05	2.26393e-05	0.000195801	1.66157e-05	1.64954e-05	1.88175e-05	6.19324e-05
d__Bacteria; k__norank; p__Proteobacteria; c__Deltaproteobacteria; o__Desulfobacterales; f__Desulfobulbaceae; g__Desulfopila	5.89657e-05	0	0.000156448	0.00020907	0.000106121	9.41923e-05	0.00664933	0.000223735	0.000197027	0.000516224	9.82535e-05	0.000601977	0.000292722	0.00018297	6.63864e-05	0	0.000614091	0.000322447	0	0.000119019	8.07754e-05	0	4.05696e-05	4.30404e-05	0	0.000158214	0.000510339	0.00145794	0	9.78053e-05	0.000213315	2.08416e-05	5.95569e-05	7.13241e-05	0	6.61204e-05	7.476e-05	4.98944e-05	0	0.000124102	0	1.78063e-05	3.83606e-05	5.20823e-05	8.70227e-05	3.32314e-05	3.29908e-05	5.64525e-05	5.24244e-05
d__Bacteria; k__norank; p__Proteobacteria; c__Gammaproteobacteria; o__KI89A_clade; f__norank_o__KI89A_clade; g__norank_o__KI89A_clade	1.96552e-05	2.07956e-05	0	5.7019e-05	2.43675e-05	2.37688e-05	0.000296257	0.000279668	0.000634865	0.000516224	0.00022107	0.000115765	0.000229996	0.000205841	4.42576e-05	0.000176096	0.000307046	0.000253351	0.00169882	0.000142823	0.000242326	0.000518683	0.000141994	0.000408884	0.000584372	0.000429437	0.000372389	0.000352318	2.4206e-05	0.000234733	0.000106658	0	0.000337489	0	3.24681e-05	0.000105079	0.000132113	0	3.54221e-05	0.000230476	0	1.78063e-05	5.67409e-05	9.8226e-05	0.00015229	4.98471e-05	6.59816e-05	7.527e-05	8.58471e-05
d__Bacteria; k__norank; p__Proteobacteria; c__Epsilonproteobacteria; o__Campylobacterales; f__Campylobacteraceae; g__unclassified_f__Campylobacteraceae	0.0056214	0.0023707	0.000347663	0	0.00208494	0.00257897	0	0	0	0	0	0	0	0	0	0	0	0	0	0	0	0	0	0	0	0	0	0	0	0	0	0	0	0	0	0	0	0	0	0	0	0	0	0	0	0	0	0	0
d__Bacteria; k__norank; p__Bacteroidetes; c__Flavobacteriia; o__Flavobacteriales; f__Flavobacteriaceae; g__Robiginitalea	0	0	1.73831e-05	1.90063e-05	9.09737e-06	1.05256e-05	0	0.000130512	0.00035027	0.000424041	7.36902e-05	0.000115765	0.000271813	2.28713e-05	4.42576e-05	0.000628915	7.08567e-05	0.000184255	0.00121065	9.52154e-05	5.38503e-05	0.000648354	0.000101424	0.000107601	0.00313223	0.000248621	0.00039576	0.000707452	4.84121e-05	0.000117366	6.39945e-05	0	0.000297784	1.7831e-05	6.49361e-05	8.71892e-05	0.000100175	0	1.7711e-05	3.54578e-05	3.4093e-05	0	1.74524e-05	1.7395e-05	0.00015229	0	4.94862e-05	1.88175e-05	5.51484e-05
d__Bacteria; k__norank; p__Firmicutes; c__Clostridia; o__Clostridiales; f__Family_XIII; g__norank_f__Family_XIII	0.000766555	0.000166365	0.000121682	0.000152051	0.000301663	0.000310487	3.29175e-05	0	0.000109459	0.000331858	2.45634e-05	9.26119e-05	0.000857256	0.000205841	0.000531091	2.51566e-05	0.000283427	6.90958e-05	0.00035148	2.38039e-05	0.000538503	0.000540295	0.000263702	0.000322803	0.000350623	4.52039e-05	0.000249985	0.000233093	2.4206e-05	0.000117366	4.2663e-05	0.000187574	7.94092e-05	0	6.49361e-05	7.37364e-05	6.30187e-05	0.000315998	0.000230243	7.09157e-05	0.000170465	0.000195869	0.000196698	8.92577e-05	0.000326335	6.64628e-05	9.89723e-05	9.40875e-05	0.000146464
d__Bacteria; k__norank; p__Bacteroidetes; c__Sphingobacteriia; o__Sphingobacteriales; f__Saprospiraceae; g__norank_f__Saprospiraceae	0	0	0	1.90063e-05	4.75159e-06	9.50317e-06	0.000164587	0.000167801	0.000262703	0.000239676	0.000122817	0.00023153	0.000229996	6.86138e-05	8.85152e-05	0.000578602	7.08567e-05	4.60638e-05	0.00109349	7.14116e-05	0.000215401	0.000280954	8.11392e-05	0.000258242	0.0037166	0.00011301	0.000405101	0.000814376	0	5.86832e-05	4.2663e-05	2.08416e-05	0.000238228	0	6.49361e-05	6.07645e-05	8.24834e-05	0	1.7711e-05	7.09157e-05	1.70465e-05	0	2.11346e-05	2.91545e-05	4.35114e-05	0	1.64954e-05	3.7635e-05	2.44104e-05
d__Bacteria; k__norank; p__Proteobacteria; c__Deltaproteobacteria; o__Bdellovibrionales; f__Bacteriovoracaceae; g__Halobacteriovorax	0.000117931	0	0.000139065	9.50317e-05	8.80071e-05	6.1365e-05	0	0	0	0	2.45634e-05	0	0	0	0	2.51566e-05	0	2.30319e-05	0	0	0	2.16118e-05	2.02848e-05	2.15202e-05	2.33749e-05	0	7.97718e-06	1.11969e-05	0.000266266	0.000880247	0.00151454	0.000250099	0.000138966	0.000249634	0.000194808	0.000499223	0.000512693	0.00023284	3.54221e-05	0	0.000102279	3.56125e-05	8.12308e-05	9.24749e-05	0.00130534	0.000365546	0.00103921	0.00030108	0.000752794
d__Bacteria; k__norank; p__Proteobacteria; c__Gammaproteobacteria; o__Oceanospirillales; f__SS1-B-06-26; g__norank_f__SS1-B-06-26	0	0	0	0	0	0	0	0.000354246	0.000437838	0.000202802	0.000171944	6.94589e-05	0.000250904	0.000297326	0.000110644	0.000327036	7.08567e-05	0.00011516	0.00132781	0.000190431	8.07754e-05	0.000345789	0.000141994	0.000344323	0.00247774	0.000158214	0.000373765	0.000567354	0	0.000117366	0.000106658	0	0.000277932	0	0	7.1708e-05	0.0001052	1.66315e-05	3.54221e-05	1.77289e-05	1.70465e-05	0	1.73658e-05	1.25337e-05	0.000174045	0	1.64954e-05	0	4.76352e-05
d__Bacteria; k__norank; p__Proteobacteria; c__Alphaproteobacteria; o__Rhizobiales; f__Phyllobacteriaceae; g__Cohaesibacter	0	0	0	0	0	0	0.0041476	9.32227e-05	0.000197027	7.37463e-05	7.36902e-05	0	0.000606352	0.000114356	0.000154902	0.000402506	9.44755e-05	0.000276383	0.00191361	9.52154e-05	0	0.000216118	0.000202848	2.15202e-05	0.000724621	2.26019e-05	0.00047154	0.000966571	0	0	0	0	0	0	0	0	0	0	0	0	0	0	0	0	0	0	0	0	0
d__Bacteria; k__norank; p__Bacteroidetes; c__Flavobacteriia; o__Flavobacteriales; f__Cryomorphaceae; g__unclassified_f__Cryomorphaceae	1.96552e-05	2.07956e-05	0	5.7019e-05	2.43675e-05	2.37688e-05	0.000197505	0.000111867	0.000131351	9.21829e-05	7.36902e-05	9.26119e-05	2.09087e-05	0	6.63864e-05	0.000100626	4.72378e-05	6.90958e-05	0.00035148	7.14116e-05	0	0.000194506	0.000101424	0.000473444	7.01246e-05	0.000158214	0.000121203	0.000114778	0	0.000684637	0.000597282	0.000104208	0.000536012	0.000231803	0.000389617	0.000363366	0.000259786	1.66315e-05	0	0.00033685	1.70465e-05	8.90313e-05	9.19118e-05	0.000141176	0.000696182	0.000365546	0.000676311	0.000131723	0.00046744
d__Bacteria; k__norank; p__Proteobacteria; c__Alphaproteobacteria; o__Rhodospirillales; f__unclassified_o__Rhodospirillales; g__unclassified_o__Rhodospirillales	3.93105e-05	0	0	0	9.82762e-06	1.96552e-05	3.29175e-05	7.45782e-05	0.000240811	0.000165929	0.000122817	0.000115765	0.000397265	0.00100634	0.00108431	0	0.000377902	0.000276383	0.000449113	0.000333254	0.000188476	0.00131832	0.000101424	0.000301283	0.000373998	6.78058e-05	0.000351434	0.000366187	2.4206e-05	1.95611e-05	2.13315e-05	0	1.98523e-05	1.7831e-05	0	1.46831e-05	1.02184e-05	0.000399155	7.08441e-05	0	0	0.00014245	0.00012249	0.000165542	4.35114e-05	0	0	0	1.08778e-05
d__Bacteria; k__norank; p__Firmicutes; c__Bacilli; o__Lactobacillales; f__Lactobacillaceae; g__Lactobacillus	0.000157242	0.000124774	0.000139065	0	0.00010527	7.14268e-05	6.5835e-05	0	0	1.84366e-05	0.00110535	0	0	0	2.21288e-05	2.51566e-05	0	0	0.000156213	2.38039e-05	0	0.000172894	2.02848e-05	0	0.00268811	6.78058e-05	0.000218301	0.000630801	0	0	0	2.08416e-05	0	0.000142648	0.00024351	5.81429e-05	9.69674e-05	0.000182946	0.000389643	0.000514139	0.000153419	0.000106838	0.000269397	0.000174433	0	1.66157e-05	0.000280422	0.000583343	0.000220095
d__Bacteria; k__norank; p__Proteobacteria; c__Alphaproteobacteria; o__Rhodospirillales; f__Rhodospirillaceae; g__Pelagibius	9.82762e-05	0	6.95326e-05	0	4.19522e-05	4.98432e-05	0.000757102	0.000242379	0.000328378	0.000313422	7.36902e-05	9.26119e-05	0.000125452	0.000114356	8.85152e-05	0.000176096	0.00021257	0.000138192	0.000859174	0.000166627	0.000269251	0.000345789	0.000182563	0.000215202	0.00121549	0.000180815	0.000304884	0.000296706	2.4206e-05	0.000176049	0.000405299	6.25247e-05	7.94092e-05	0.000106986	8.11701e-05	0.000133664	0.000128475	1.66315e-05	1.7711e-05	3.54578e-05	1.70465e-05	0	1.73694e-05	1.25464e-05	6.52671e-05	1.66157e-05	1.64954e-05	1.88175e-05	2.92989e-05
d__Bacteria; k__norank; p__Verrucomicrobia; c__WCHB1-41; o__norank_c__WCHB1-41; f__norank_c__WCHB1-41; g__norank_c__WCHB1-41	0.00198518	0.000145569	0.00264224	0	0.00119325	0.00132265	9.87524e-05	3.72891e-05	8.75676e-05	0.000110619	2.45634e-05	2.3153e-05	0	4.57425e-05	2.21288e-05	0	0.00063771	4.60638e-05	3.90533e-05	0	0	0.000259342	0	0	0	6.78058e-05	7.49895e-05	0.000145905	0	0	0	0	1.98523e-05	0	0	2.83604e-06	7.50346e-06	1.66315e-05	0	0	0	0	3.32629e-06	7.43782e-06	0	0	0	0	0
d__Bacteria; k__norank; p__Proteobacteria; c__Deltaproteobacteria; o__Desulfuromonadales; f__Desulfuromonadaceae; g__unclassified_f__Desulfuromonadaceae	0	0	0	0	0	0	0	9.32227e-05	0.00131351	0.000258112	0.000122817	0.000532518	0.0016936	0.000846237	0	0	0.00103923	0.000253351	3.90533e-05	4.76077e-05	5.38503e-05	0.000129671	0	0	0	0.000542446	0.000348262	0.000498414	0	1.95611e-05	6.39945e-05	0	1.98523e-05	0	0	1.47726e-05	2.36095e-05	0	0	3.54578e-05	0	0	7.09157e-06	1.58572e-05	2.17557e-05	0	1.64954e-05	0	9.56277e-06
d__Bacteria; k__norank; p__Fusobacteria; c__Fusobacteriia; o__Fusobacteriales; f__Leptotrichiaceae; g__norank_f__Leptotrichiaceae	5.89657e-05	2.07956e-05	0.000643176	0	0.000180734	0.00030926	0.000921689	5.59336e-05	0	0	0	0.000370448	6.27261e-05	0.00343069	2.21288e-05	0	4.72378e-05	4.60638e-05	0	0	5.38503e-05	0.000259342	0	0.000839287	0	0	0.00030547	0.000783937	0	0	0	0	0	0	0	0	0	0	0	0	0	5.34188e-05	1.06838e-05	2.38896e-05	4.35114e-05	0.000182773	0	1.88175e-05	6.12754e-05
d__Bacteria; k__norank; p__Fibrobacteres; c__Fibrobacteria; o__Fibrobacterales; f__Fibrobacteraceae; g__unclassified_f__Fibrobacteraceae	0	0	1.73831e-05	0	4.34579e-06	8.69157e-06	0	0	0.000415946	1.84366e-05	0.000393014	0.000555671	0.00016727	0.00404821	0.00017703	0	0.000354283	4.60638e-05	5.858e-05	0.000404666	2.69251e-05	0	4.05696e-05	0	0	0.000226019	0.000346634	0.000889385	0	0.000117366	0	0	0	0	0	1.67666e-05	4.43603e-05	0	0	0	0	0	0	0	0	0	0	0	0
d__Bacteria; k__norank; p__Actinobacteria; c__Actinobacteria; o__Acidimicrobiales; f__OM1_clade; g__norank_f__OM1_clade	0	0	3.47663e-05	1.90063e-05	1.34432e-05	1.68034e-05	0.000362092	9.32227e-05	0.000503514	0.000239676	9.82535e-05	6.94589e-05	4.18174e-05	0.000114356	6.63864e-05	0.000402506	0.000165332	0.00011516	0.000800594	4.76077e-05	8.07754e-05	0.000302565	0.000121709	0.000215202	0.00100512	0.00011301	0.000247918	0.000259886	2.4206e-05	0.000254294	0.000213315	4.16832e-05	0.00051616	1.7831e-05	3.24681e-05	0.000157137	0.00018594	1.66315e-05	3.54221e-05	0.000124102	3.4093e-05	1.78063e-05	4.56111e-05	4.47502e-05	0.000174045	1.66157e-05	8.24769e-05	3.7635e-05	7.76933e-05
d__Bacteria; k__norank; p__Verrucomicrobia; c__Verrucomicrobiae; o__Verrucomicrobiales; f__Verrucomicrobiaceae; g__norank_f__Verrucomicrobiaceae	0.000353794	0.000311935	0.000243364	0	0.000227273	0.000158206	0	1.86445e-05	0	0.000221239	0	6.94589e-05	0.000355448	6.86138e-05	0.000863023	0.000452819	0.000141713	0.000299415	0.00099586	2.38039e-05	0.000242326	4.32236e-05	0.00115623	2.15202e-05	0.000467497	2.26019e-05	0.000273172	0.000352554	0	0	0	0	0	0	0	0	0	0	0	0	0	0	0	0	0	0	0	0	0
d__Bacteria; k__norank; p__Proteobacteria; c__Gammaproteobacteria; o__Alteromonadales; f__Alteromonadaceae; g__Agarivorans	7.8621e-05	0.000353526	5.21494e-05	0.000627209	0.000277876	0.000269822	3.29175e-05	0.000111867	8.75676e-05	0.000276549	0.000122817	0.00023153	6.27261e-05	2.28713e-05	6.63864e-05	0	0.000259808	4.60638e-05	1.95267e-05	0.000428469	8.07754e-05	0.000151283	0.000385411	2.15202e-05	0	0.000226019	0.000131705	0.000128034	7.26181e-05	0.000117366	2.13315e-05	4.16832e-05	0.000297784	8.91552e-05	8.11701e-05	0.000103016	9.14405e-05	8.31573e-05	0.000301087	7.09157e-05	0.000102279	0.000231481	0.000157784	0.000102668	6.52671e-05	0.00023262	1.64954e-05	0.00037635	0.000172683
d__Bacteria; k__norank; p__Bacteroidetes; c__Flavobacteriia; o__Flavobacteriales; f__Flavobacteriaceae; g__Winogradskyella	0	0	1.73831e-05	0	4.34579e-06	8.69157e-06	0.00013167	0.000111867	0.000372162	0.000202802	7.36902e-05	0.000162071	0.000250904	0.000114356	8.85152e-05	0.000452819	0.00021257	6.90958e-05	0.00165977	0.000142823	0.000269251	0.000497072	0.000141994	0.000387363	0.000537622	0.000271223	0.000307482	0.000349192	0	1.95611e-05	0	2.08416e-05	1.98523e-05	1.7831e-05	1.6234e-05	1.34743e-05	9.32483e-06	0	0	5.31868e-05	0	0	1.06374e-05	2.37858e-05	0	1.66157e-05	1.64954e-05	0	8.27778e-06
d__Bacteria; k__norank; p__Lentisphaerae; c__Lentisphaeria; o__Victivallales; f__BD2-3; g__norank_f__BD2-3	5.89657e-05	0	5.21494e-05	3.80127e-05	3.7282e-05	2.6342e-05	0.00102044	0.000540692	0.000415946	0.000331858	0.000638648	9.26119e-05	4.18174e-05	6.86138e-05	0.000221288	2.51566e-05	0.000755804	0	0	0.00111878	0	0.000626742	0	0	0	0.000519844	0.000320912	0.000363865	0	0	0	0	0	0	0	0	0	0	0	0	0	0.000195869	3.91738e-05	8.75953e-05	0	0	0	0	0
d__Bacteria; k__norank; p__Gemmatimonadetes; c__Gemmatimonadetes; o__norank_c__Gemmatimonadetes; f__norank_c__Gemmatimonadetes; g__norank_c__Gemmatimonadetes	1.96552e-05	0	0	0	4.91381e-06	9.82762e-06	0	0.000130512	0.000262703	0.000313422	7.36902e-05	6.94589e-05	0.000146361	2.28713e-05	2.21288e-05	0.000352192	9.44755e-05	6.90958e-05	0.00064438	7.14116e-05	5.38503e-05	0.000108059	0.000121709	0.000129121	0.00275823	9.04077e-05	0.000276704	0.00060288	0	0.000156488	4.2663e-05	2.08416e-05	0.000317637	3.56621e-05	1.6234e-05	8.4218e-05	0.000115125	3.32629e-05	1.7711e-05	0	0	3.56125e-05	1.73173e-05	1.72403e-05	0.000108778	1.66157e-05	0	0	3.13485e-05
d__Bacteria; k__norank; p__Proteobacteria; c__Gammaproteobacteria; o__Cellvibrionales; f__BD2-7; g__norank_f__BD2-7	1.96552e-05	0	0	7.60254e-05	2.39202e-05	3.59513e-05	3.29175e-05	0.000261024	0.00035027	0.000276549	0.000171944	0.000162071	0.000104543	0.000297326	0.000243417	2.51566e-05	9.44755e-05	0.00011516	0.000195267	0.000166627	8.07754e-05	0.000151283	0.000182563	0.000322803	0.000537622	0.00011301	0.00019424	0.000122621	0	0.000312977	0.000191984	0.000145891	0.000178671	7.13241e-05	0.00016234	0.000151884	9.83025e-05	1.66315e-05	5.31331e-05	7.09157e-05	0	3.56125e-05	3.52586e-05	2.8201e-05	0.000435114	6.64628e-05	8.24769e-05	7.527e-05	0.000164831
d__Bacteria; k__norank; p__Proteobacteria; c__Alphaproteobacteria; o__Alphaproteobacteria_Incertae_Sedis; f__Unknown_Family_o__Alphaproteobacteria_Incertae_Sedis; g__norank_f__Unknown_Family_o__Alphaproteobacteria_Incertae_Sedis	0	0	0.000382429	1.90063e-05	0.000100359	0.00018826	0	0.000186445	0.000306487	0.000682153	0.000442141	6.94589e-05	0	0	0.00104005	0.000301879	0.000236189	0.000138192	0.000136687	0.000190431	2.69251e-05	0.000605131	8.11392e-05	8.60807e-05	0	0.000474641	0.000250202	0.000276366	0	7.82442e-05	6.39945e-05	0	0.000119114	0	0	3.73361e-05	4.94093e-05	0	0	0	1.70465e-05	0	3.4093e-06	7.62344e-06	0	0	0	0.000169358	4.23394e-05
d__Bacteria; k__norank; p__Spirochaetae; c__Spirochaetes; o__Spirochaetales; f__Spirochaetaceae; g__M2PT2-76_termite_group	7.8621e-05	0	0.000295513	0	9.35336e-05	0.000139661	0	0	0.000306487	3.68732e-05	0.000466704	0.000648283	0	0.000503168	8.85152e-05	0	2.36189e-05	0	0	0	2.69251e-05	0.0027447	2.02848e-05	2.15202e-05	0	0.000497243	0.000269216	0.000621019	0	3.91221e-05	0	0	0.000138966	0	0	2.54412e-05	5.21398e-05	0	0	0	0	3.56125e-05	7.12251e-06	1.59264e-05	0	1.66157e-05	0	1.88175e-05	8.8583e-06
d__Bacteria; k__norank; p__Bacteroidetes; c__Bacteroidia; o__unclassified_c__Bacteroidia; f__unclassified_c__Bacteroidia; g__unclassified_c__Bacteroidia	0.000766555	2.07956e-05	6.95326e-05	0	0.000214221	0.000369374	0.00181046	0	0.000153243	7.37463e-05	0.00142468	0.000601977	0.000292722	0.00054891	0.00017703	0	4.72378e-05	0	0	0	5.38503e-05	0	0	0	0	0.000158214	0.000267103	0.000498438	4.84121e-05	0	0.000149321	2.08416e-05	0	0.000213972	1.6234e-05	6.41115e-05	8.40143e-05	1.66315e-05	0	0	0	0	3.32629e-06	7.43782e-06	0	1.66157e-05	0	0	4.15393e-06
d__Bacteria; k__norank; p__Firmicutes; c__Clostridia; o__Clostridiales; f__Clostridiales_Incertae_Sedis; g__Dethiosulfatibacter	0	0	0	0	0	0	0	0	0	0	0	0	0	0	0	0	0	0	0	0	0	0	0	0	0	0	0	0	0	0.000215172	0.000490625	6.25247e-05	0.000893353	8.91552e-05	1.6234e-05	0.000252438	0.000329429	0	0	0.000673699	0.000733	0.000124644	0.000306269	0.000366638	0.000913739	0.000315699	0.000395889	0.000244628	0.000467489
d__Bacteria; k__norank; p__Proteobacteria; c__Alphaproteobacteria; o__Rhodospirillales; f__Rhodospirillaceae; g__Defluviicoccus	0	2.07956e-05	1.73831e-05	1.90063e-05	1.42963e-05	9.63222e-06	0.00780144	1.86445e-05	0	3.68732e-05	0	0	0	4.57425e-05	0	2.51566e-05	2.36189e-05	2.30319e-05	0.00017574	0	0	6.48354e-05	0	2.15202e-05	2.33749e-05	4.52039e-05	0.000415259	0.00173899	0	5.86832e-05	4.2663e-05	2.08416e-05	0	3.56621e-05	0	2.255e-05	2.38415e-05	0	0	0	0	0	0	0	4.35114e-05	0	0	0	1.08778e-05
d__Bacteria; k__norank; p__Proteobacteria; c__Deltaproteobacteria; o__Bradymonadales; f__norank_o__Bradymonadales; g__norank_o__Bradymonadales	0	0	0	0	0	0	0	0.00406451	0	0	0	0	0	0	2.21288e-05	5.03132e-05	0	0	0	0.00116639	2.69251e-05	0	0	0	0	0	0.000266513	0.00093087	0	0	0	0	0	0	0	0	0	0	0	0	0	0	0	0	0	0	0	0	0
d__Bacteria; k__norank; p__Proteobacteria; c__Gammaproteobacteria; o__Oceanospirillales; f__Oceanospirillaceae; g__norank_f__Oceanospirillaceae	0.000353794	4.15913e-05	1.73831e-05	1.90063e-05	0.000107944	0.000164272	0.00539847	0	0.000262703	0	0.00014738	0.000138918	2.09087e-05	0.000434554	8.85152e-05	0	2.36189e-05	2.30319e-05	3.90533e-05	0	2.69251e-05	0.000389013	0.000182563	0	0	4.52039e-05	0.000361043	0.00119282	0	0	0	0	0	0	0	0	0	0	0	0	0	0	0	0	0	0	0	0	0
d__Bacteria; k__norank; p__Proteobacteria; c__Alphaproteobacteria; o__Rhizobiales; f__Phyllobacteriaceae; g__unclassified_f__Phyllobacteriaceae	1.96552e-05	0	1.73831e-05	0	9.2596e-06	1.07322e-05	0.00111919	7.45782e-05	0.000218919	0.000184366	4.91268e-05	6.94589e-05	0.000229996	2.28713e-05	4.42576e-05	0.000276723	4.72378e-05	4.60638e-05	0.00130829	7.14116e-05	2.69251e-05	0.000345789	6.08544e-05	0.000193682	0.000724621	0.000158214	0.000263629	0.000364327	0	9.78053e-05	4.2663e-05	4.16832e-05	9.92615e-05	0	1.6234e-05	4.2521e-05	4.19993e-05	0	0	5.31868e-05	1.70465e-05	3.56125e-05	2.11692e-05	2.31679e-05	8.70227e-05	1.66157e-05	6.59816e-05	0	4.2405e-05
d__Bacteria; k__norank; p__Lentisphaerae; c__Oligosphaeria; o__Oligosphaerales; f__Oligosphaeraceae; g__SBZC-1223	0.00129725	6.23869e-05	0.000990839	0	0.000587618	0.000655063	0.00424635	0	0	0	0	0	0	0	0	2.51566e-05	0	2.30319e-05	0	0	0	0	0	0	0	0	0.000214727	0.000948975	0	0	0	0	0	0	0	0	0	0	0	0	0	0	0	0	0	0	0	0	0
d__Bacteria; k__norank; p__Proteobacteria; c__Alphaproteobacteria; o__Rhodospirillales; f__Rhodospirillaceae; g__Candidatus_Riegeria	0	0	0	7.60254e-05	1.90063e-05	3.80127e-05	0	0.000242379	0.000109459	5.53097e-05	0.000270197	2.3153e-05	0.000209087	0.000297326	0.00017703	0.000452819	0.000141713	2.30319e-05	0.000683434	0	0.000215401	0.000367401	0.000202848	0.000193682	0.000116874	2.26019e-05	0.000190187	0.000170806	2.4206e-05	1.95611e-05	0	4.16832e-05	0.00025808	0.000213972	1.6234e-05	8.19624e-05	0.000106719	1.66315e-05	0	3.54578e-05	0	0.000124644	3.53466e-05	5.20169e-05	0.000108778	0.00011631	0	0.00045162	0.000169177
d__Bacteria; k__norank; p__Proteobacteria; c__Deltaproteobacteria; o__Desulfobacterales; f__Desulfobacteraceae; g__Sva0081_sediment_group	0	0	0	1.90063e-05	4.75159e-06	9.50317e-06	9.87524e-05	0.000167801	0.000197027	0.000202802	0	6.94589e-05	6.27261e-05	9.1485e-05	4.42576e-05	0.000276723	7.08567e-05	0.00011516	0.000371007	7.14116e-05	5.38503e-05	0.000172894	0.000121709	0.000236722	0.00144924	0.00011301	0.000199345	0.000307494	2.4206e-05	0.000234733	0.000191984	8.33663e-05	0.000238228	1.7831e-05	4.87021e-05	0.000119864	9.86266e-05	0	0	7.09157e-05	1.70465e-05	0	1.75924e-05	3.07089e-05	0.00030458	8.30786e-05	0.000131963	0	0.000129905
d__Bacteria; k__norank; p__Acidobacteria; c__Acidobacteria; o__norank_c__Acidobacteria; f__norank_c__Acidobacteria; g__norank_c__Acidobacteria	0	0	0	1.90063e-05	4.75159e-06	9.50317e-06	0.000460845	7.45782e-05	0.000525406	7.37463e-05	0	6.94589e-05	6.27261e-05	0.000114356	8.85152e-05	0.00015094	7.08567e-05	0.00011516	0.00076154	0.000119019	0.000134626	0.000108059	6.08544e-05	0.000107601	0.00154274	6.78058e-05	0.000235442	0.000361674	2.4206e-05	0.000117366	0.000106658	2.08416e-05	0.000198523	3.56621e-05	4.87021e-05	7.88512e-05	6.54515e-05	0	3.54221e-05	5.31868e-05	5.11396e-05	0	2.79497e-05	2.64239e-05	0.000108778	4.98471e-05	3.29908e-05	0	4.79041e-05
d__Bacteria; k__norank; p__Proteobacteria; c__Gammaproteobacteria; o__BD7-8_marine_group; f__norank_o__BD7-8_marine_group; g__norank_o__BD7-8_marine_group	0	0	0	5.7019e-05	1.42548e-05	2.85095e-05	0	0.000261024	0.000415946	0.000165929	0.000122817	0.000138918	0.000125452	0.000205841	0.000243417	0.000100626	0.000236189	0.000276383	0.000312427	9.52154e-05	0.000215401	0.000259342	0.000202848	0.000258242	0.000163624	0.000203417	0.000200153	9.11373e-05	0	0.000215172	0.000106658	2.08416e-05	0.000178671	5.34931e-05	1.6234e-05	8.44384e-05	8.49004e-05	6.65259e-05	0	0.000212747	0	1.78063e-05	5.94158e-05	8.99345e-05	8.70227e-05	3.32314e-05	3.29908e-05	3.7635e-05	4.772e-05
d__Bacteria; k__norank; p__Lentisphaerae; c__Oligosphaeria; o__unclassified_c__Oligosphaeria; f__unclassified_c__Oligosphaeria; g__unclassified_c__Oligosphaeria	3.93105e-05	0	0.00297252	0	0.000752957	0.00147982	0.000888772	0	0	0	0	0	0	0	0	0	0.000944755	2.30319e-05	0	0	0	0	0	0	0	0	9.2828e-05	0.000281973	0	0	0	0	0	0	0	0	0	1.66315e-05	0	0	0	0	3.32629e-06	7.43782e-06	0	0	0	0	0
d__Bacteria; k__norank; p__Planctomycetes; c__Phycisphaerae; o__Phycisphaerales; f__Phycisphaeraceae; g__Urania-1B-19_marine_sediment_group	0	0	0	1.90063e-05	4.75159e-06	9.50317e-06	6.5835e-05	0.000186445	0.000153243	0.000221239	0.000270197	9.26119e-05	8.36348e-05	2.28713e-05	0.000132773	0.000352192	2.36189e-05	6.90958e-05	0.000488167	0.000119019	8.07754e-05	0.000108059	8.11392e-05	0.000129121	0.000724621	9.04077e-05	0.000174753	0.000172296	4.84121e-05	0.000117366	0.000319973	2.08416e-05	0.000238228	7.13241e-05	4.87021e-05	0.000123549	0.000112765	3.32629e-05	0	7.09157e-05	1.70465e-05	1.78063e-05	2.78063e-05	2.68196e-05	0.00015229	3.32314e-05	0.000131963	0.000188175	0.000126415
d__Bacteria; k__norank; p__Bacteroidetes; c__Cytophagia; o__Cytophagales; f__Flammeovirgaceae; g__unclassified_f__Flammeovirgaceae	0	0	0	0.000133044	3.32611e-05	6.65222e-05	3.29175e-05	0.000298313	0.000131351	7.37463e-05	7.36902e-05	0.000162071	6.27261e-05	9.1485e-05	0.000110644	0.000125783	2.36189e-05	9.21277e-05	0.000976334	2.38039e-05	2.69251e-05	0.000172894	0.000101424	0.000193682	0.00077137	0.000226019	0.000188546	0.000247215	0	0.000156488	6.39945e-05	0	0.000198523	1.7831e-05	3.24681e-05	6.70436e-05	7.94812e-05	1.66315e-05	0	0.000106374	0	3.56125e-05	3.17235e-05	4.42388e-05	0.000195801	1.66157e-05	1.64954e-05	0	5.72281e-05
d__Bacteria; k__norank; p__Proteobacteria; c__Alphaproteobacteria; o__Rhodospirillales; f__Rhodospirillales_Incertae_Sedis; g__Candidatus_Alysiosphaera	0	0	0	0	0	0	0.00375259	0.000149156	0.000240811	0.000202802	4.91268e-05	2.3153e-05	8.36348e-05	6.86138e-05	6.63864e-05	7.54698e-05	4.72378e-05	0	0.000253847	2.38039e-05	0.000134626	8.64472e-05	4.05696e-05	0.000172161	0.000397373	9.04077e-05	0.000297911	0.000818961	0	5.86832e-05	0	2.08416e-05	1.98523e-05	0	0	1.41967e-05	2.18379e-05	0	0	0	0	0	0	0	4.35114e-05	0	0	0	1.08778e-05
d__Bacteria; k__norank; p__Proteobacteria; c__Alphaproteobacteria; o__Rhizobiales; f__Rhodobiaceae; g__Afifella	0	0	0	1.90063e-05	4.75159e-06	9.50317e-06	0.000296257	5.59336e-05	0.000481622	0.000313422	0.00014738	4.63059e-05	8.36348e-05	9.1485e-05	8.85152e-05	0.000427662	4.72378e-05	0.00011516	0.000683434	7.14116e-05	0.000107701	0.00023773	8.11392e-05	0	0.00137912	9.04077e-05	0.000242278	0.000320328	0	3.91221e-05	6.39945e-05	0	3.97046e-05	0	0	2.0403e-05	2.67342e-05	0	0	0	0	0	0	0	0	0	0	0	0
d__Bacteria; k__norank; p__Bacteroidetes; c__Cytophagia; o__Cytophagales; f__Flammeovirgaceae; g__Flexithrix	0	0	0	1.90063e-05	4.75159e-06	9.50317e-06	6.5835e-05	7.45782e-05	0.000197027	0.000202802	7.36902e-05	0.000208377	8.36348e-05	6.86138e-05	2.21288e-05	0.000327036	0.000118094	2.30319e-05	0.0008787	2.38039e-05	8.07754e-05	0.000259342	6.08544e-05	4.30404e-05	0.00077137	0.000180815	0.000188178	0.000234389	0	0.000176049	8.53261e-05	2.08416e-05	9.92615e-05	1.7831e-05	4.87021e-05	6.40017e-05	6.13426e-05	0	0	7.09157e-05	0	0	1.41831e-05	3.17145e-05	8.70227e-05	1.66157e-05	4.94862e-05	7.527e-05	5.70987e-05
d__Bacteria; k__norank; p__Bacteroidetes; c__Flavobacteriia; o__Flavobacteriales; f__Flavobacteriaceae; g__Zeaxanthinibacter	0	0	0	3.80127e-05	9.50317e-06	1.90063e-05	0.000197505	5.59336e-05	0.000197027	0.000184366	4.91268e-05	2.3153e-05	0.000209087	4.57425e-05	6.63864e-05	0.000201253	4.72378e-05	4.60638e-05	0.00070296	4.76077e-05	0	0.000345789	2.02848e-05	0.000236722	0.00100512	0.000135612	0.000190849	0.0002498	0	1.95611e-05	4.2663e-05	2.08416e-05	9.92615e-05	3.56621e-05	3.24681e-05	3.57796e-05	3.12375e-05	0	0	0.000177289	5.11396e-05	0	4.56858e-05	7.6829e-05	6.52671e-05	0	1.64954e-05	1.88175e-05	2.5145e-05
d__Bacteria; k__norank; p__Proteobacteria; c__Betaproteobacteria; o__Burkholderiales; f__Burkholderiaceae; g__Ralstonia	0	0	1.73831e-05	0	4.34579e-06	8.69157e-06	0	1.86445e-05	0.00035027	0.000129056	0	2.3153e-05	0.000104543	2.28713e-05	4.42576e-05	0.000301879	2.36189e-05	0	7.81067e-05	0	5.38503e-05	0.00023773	2.02848e-05	0	0.00303873	6.78058e-05	0.00022574	0.000670058	0	0	4.2663e-05	0	0	0	0	6.09472e-06	1.61251e-05	0	5.31331e-05	0	0	0	1.06266e-05	2.37618e-05	0	0	1.64954e-05	0	4.12385e-06
d__Bacteria; k__norank; p__SBR1093; c__norank_p__SBR1093; o__norank_p__SBR1093; f__norank_p__SBR1093; g__norank_p__SBR1093	0	0	0	0	0	0	0.000329175	5.59336e-05	0.000197027	0.000258112	2.45634e-05	0	0.000104543	0	0.000154902	0.000176096	4.72378e-05	4.60638e-05	0.000546747	2.38039e-05	0	0.000280954	0.000162278	0.000150641	0.00112199	0.000158214	0.000191914	0.00025778	0	1.95611e-05	6.39945e-05	0	0.000238228	1.7831e-05	0	4.85163e-05	8.66713e-05	0	1.7711e-05	0	3.4093e-05	0	1.03608e-05	1.53239e-05	4.35114e-05	0	0	0	1.08778e-05
d__Bacteria; k__norank; p__Proteobacteria; c__Deltaproteobacteria; o__Desulfovibrionales; f__Desulfovibrionaceae; g__unclassified_f__Desulfovibrionaceae	3.93105e-05	2.07956e-05	3.47663e-05	5.7019e-05	3.79729e-05	1.49431e-05	0	1.86445e-05	0.000788108	7.37463e-05	4.91268e-05	0	0	0.000114356	0	2.51566e-05	0	0	0.000136687	4.76077e-05	0	0.000280954	0	0	0	0.00081367	0.000117403	0.000243797	0	0	0	0	0.000357341	0	0	5.10488e-05	0.000135062	0	0	0	0.00078414	0.000195869	0.000196002	0.000339543	0	1.66157e-05	0	0	4.15393e-06
d__Bacteria; k__norank; p__Proteobacteria; c__Gammaproteobacteria; o__norank_c__Gammaproteobacteria; f__norank_c__Gammaproteobacteria; g__norank_c__Gammaproteobacteria	0	0	0	3.80127e-05	9.50317e-06	1.90063e-05	3.29175e-05	9.32227e-05	0.000262703	7.37463e-05	9.82535e-05	9.26119e-05	2.09087e-05	6.86138e-05	4.42576e-05	0.00015094	0.000141713	2.30319e-05	0.00046864	2.38039e-05	5.38503e-05	0.000129671	6.08544e-05	0.000129121	0.000584372	0.00011301	0.000133312	0.000147265	0	0.000176049	0.000213315	0	0.000238228	8.91552e-05	0	0.000102392	0.000106308	3.32629e-05	3.54221e-05	1.77289e-05	0	0	1.72828e-05	1.719e-05	0.000369847	1.66157e-05	6.59816e-05	1.88175e-05	0.000117815
d__Bacteria; k__norank; p__Proteobacteria; c__Proteobacteria_Incertae_Sedis; o__Unknown_Order_c__Proteobacteria_Incertae_Sedis; f__Unknown_Family_o__Unknown_Order_c__Proteobacteria_Incertae_Sedis; g__Candidatus_Tenderia	0	0	0	0	0	0	3.29175e-05	3.72891e-05	0.000131351	0.000184366	7.36902e-05	6.94589e-05	6.27261e-05	0.000114356	8.85152e-05	0.00015094	9.44755e-05	4.60638e-05	0.000546747	2.38039e-05	0.000161551	0.000129671	0.000101424	0.000215202	0.000888245	0.000158214	0.00016555	0.000203591	0	1.95611e-05	0.000170652	2.08416e-05	0.000218375	0	0	6.13471e-05	9.24505e-05	0	0	0	0	0	0	0	4.35114e-05	0	0	1.88175e-05	1.55822e-05
d__Bacteria; k__norank; p__Proteobacteria; c__Deltaproteobacteria; o__Desulfuromonadales; f__Desulfuromonadaceae; g__Desulfuromonas	0	0	0	0	0	0	0	7.45782e-05	2.18919e-05	0.000165929	0	0.00129657	2.09087e-05	0.00169247	0	2.51566e-05	0	0.000138192	0	0	5.38503e-05	0	2.02848e-05	0.000236722	0	6.78058e-05	0.000190718	0.000455133	0	0	0	0	0	0	0	0	0	0	0	0	0	0	0	0	0	0	0	0	0
d__Bacteria; k__norank; p__Bacteroidetes; c__Sphingobacteriia; o__Sphingobacteriales; f__Saprospiraceae; g__Portibacter	0	0	1.73831e-05	1.90063e-05	9.09737e-06	1.05256e-05	0	0.000111867	0.000131351	0.000129056	4.91268e-05	6.94589e-05	0.000104543	6.86138e-05	4.42576e-05	0.000201253	0.000141713	0.00011516	0.000683434	0	5.38503e-05	6.48354e-05	6.08544e-05	0.000258242	0.000654496	0.000135612	0.000153886	0.000186776	0	3.91221e-05	4.2663e-05	0	7.94092e-05	1.7831e-05	0	2.55751e-05	2.99885e-05	1.66315e-05	0	7.09157e-05	1.70465e-05	1.78063e-05	2.448e-05	2.70043e-05	2.17557e-05	0	1.64954e-05	0	9.56277e-06
d__Bacteria; k__norank; p__Proteobacteria; c__Gammaproteobacteria; o__HOC36; f__norank_o__HOC36; g__norank_o__HOC36	0	0	0	0	0	0	9.87524e-05	0.00020509	0.000109459	9.21829e-05	0	9.26119e-05	6.27261e-05	0.000160099	8.85152e-05	0.000201253	4.72378e-05	4.60638e-05	0.00035148	9.52154e-05	0.000134626	0.000259342	0.000182563	0.000107601	0.00091162	9.04077e-05	0.000166842	0.000193107	0	3.91221e-05	4.2663e-05	0	9.92615e-05	0	0	2.58638e-05	3.7685e-05	0	0	0	0	0	0	0	0	0	1.64954e-05	0	4.12385e-06
d__Bacteria; k__norank; p__Proteobacteria; c__Alphaproteobacteria; o__Rhodobacterales; f__Rhodobacteraceae; g__Labrenzia	1.96552e-05	0	1.73831e-05	0	9.2596e-06	1.07322e-05	0.00026334	0.00020509	4.37838e-05	0.000165929	4.91268e-05	4.63059e-05	0.000125452	9.1485e-05	0.000154902	0.000100626	9.44755e-05	0.000138192	0.000507694	9.52154e-05	2.69251e-05	0.000129671	0.000121709	0.000107601	0.000631121	6.78058e-05	0.000158322	0.000152869	2.4206e-05	7.82442e-05	4.2663e-05	0	0	0	0	2.07305e-05	3.03314e-05	0	0	1.77289e-05	1.70465e-05	0	6.95509e-06	9.5267e-06	2.17557e-05	1.66157e-05	0	0	9.59285e-06
d__Bacteria; k__norank; p__Proteobacteria; c__Gammaproteobacteria; o__Cellvibrionales; f__Cellvibrionaceae; g__norank_f__Cellvibrionaceae	0	0	0	0	0	0	3.29175e-05	0.000689848	0	0.00064528	0	0.000555671	0	0	2.21288e-05	0.000276723	2.36189e-05	4.60638e-05	0	2.38039e-05	0	0.000756413	2.02848e-05	2.15202e-05	0	0	0.000155714	0.000268577	0	0	2.13315e-05	0	1.98523e-05	0	0	5.8834e-06	1.00569e-05	0	0	1.77289e-05	1.70465e-05	0	6.95509e-06	9.5267e-06	2.17557e-05	0	0	0	5.43892e-06
d__Bacteria; k__norank; p__Proteobacteria; c__Gammaproteobacteria; o__Thiotrichales; f__Francisellaceae; g__Francisella	0	0	0.000556261	0	0.000139065	0.00027813	0	0.000167801	0	0	0	6.94589e-05	0	0.00160099	0.000420447	0	0	0	0	0	0	0	0	0	0	0	0.000112935	0.00036403	0	1.95611e-05	0	6.25247e-05	0	0	4.87021e-05	1.8684e-05	2.65212e-05	0	0	0	0	0	0	0	0.000108778	0	0.000131963	0	6.01854e-05
d__Bacteria; k__norank; p__Bacteroidetes; c__Bacteroidetes_VC2.1_Bac22; o__norank_c__Bacteroidetes_VC2.1_Bac22; f__norank_c__Bacteroidetes_VC2.1_Bac22; g__norank_c__Bacteroidetes_VC2.1_Bac22	0	0	0	0	0	0	0.00487179	0	0	0	0	6.94589e-05	0	0	0	0	0	0	3.90533e-05	0	0	0	0	0	0	0	0.000249015	0.00108823	0	0	0	0	0	0	0	0	0	0	0	0	0	0	0	0	0	0	0	0	0
d__Bacteria; k__norank; p__Proteobacteria; c__Alphaproteobacteria; o__Rhizobiales; f__OCS116_clade; g__norank_f__OCS116_clade	0	0	0	1.90063e-05	4.75159e-06	9.50317e-06	0.000954607	3.72891e-05	0.000109459	9.21829e-05	0	2.3153e-05	0.000104543	2.28713e-05	2.21288e-05	0.000201253	4.72378e-05	4.60638e-05	0.00041006	4.76077e-05	2.69251e-05	4.32236e-05	6.08544e-05	0.000129121	0.000607746	4.52039e-05	0.000151577	0.000240148	0	0.000117366	4.2663e-05	0	9.92615e-05	1.7831e-05	1.6234e-05	4.1908e-05	4.78459e-05	1.66315e-05	1.7711e-05	0	5.11396e-05	0	1.70964e-05	2.08812e-05	6.52671e-05	1.66157e-05	3.29908e-05	0	2.87184e-05
d__Bacteria; k__norank; p__Nitrospirae; c__Nitrospira; o__norank_c__Nitrospira; f__norank_c__Nitrospira; g__Nitrospira	0	0	1.73831e-05	1.90063e-05	9.09737e-06	1.05256e-05	0.00013167	0.00020509	0.000262703	7.37463e-05	0.00014738	4.63059e-05	2.09087e-05	6.86138e-05	0.00017703	2.51566e-05	7.08567e-05	0.000184255	0.000195267	7.14116e-05	5.38503e-05	0.000129671	8.11392e-05	0.000150641	0.000233749	0.000248621	0.000128903	7.61414e-05	0	3.91221e-05	0.00027731	0	0.000119114	0	1.6234e-05	6.45399e-05	0.000103057	0	0	1.77289e-05	1.70465e-05	0	6.95509e-06	9.5267e-06	8.70227e-05	0	1.64954e-05	0	2.58795e-05
d__Bacteria; k__norank; p__Latescibacteria; c__norank_p__Latescibacteria; o__norank_p__Latescibacteria; f__norank_p__Latescibacteria; g__norank_p__Latescibacteria	0	0	0	1.90063e-05	4.75159e-06	9.50317e-06	0	7.45782e-05	0.000197027	0.000110619	7.36902e-05	0.000115765	0.000104543	4.57425e-05	0.000110644	5.03132e-05	7.08567e-05	9.21277e-05	0.000195267	4.76077e-05	5.38503e-05	2.16118e-05	2.02848e-05	0.000150641	0.00102849	0.00011301	0.000133834	0.000217154	0	3.91221e-05	4.2663e-05	0	0.000218375	1.7831e-05	1.6234e-05	4.77465e-05	7.7095e-05	0	0	0.000106374	0	0	2.12747e-05	4.75717e-05	0	1.66157e-05	1.64954e-05	1.88175e-05	1.29822e-05
d__Bacteria; k__norank; p__Proteobacteria; c__Deltaproteobacteria; o__Bdellovibrionales; f__Bacteriovoracaceae; g__Peredibacter	0	0	0	0	0	0	3.29175e-05	0.000447469	0.000175135	0.000147493	0.000122817	6.94589e-05	0	9.1485e-05	2.21288e-05	0	0.00111009	2.30319e-05	0	0.000190431	0	0.000626742	0	0	0	2.26019e-05	0.00015409	0.000278155	0	0	0	0	0	0	0	0	0	1.66315e-05	0	0	0	1.78063e-05	6.88755e-06	9.4403e-06	0	1.66157e-05	0	0	4.15393e-06
d__Bacteria; k__norank; p__Proteobacteria; c__Deltaproteobacteria; o__Desulfobacterales; f__Desulfobacteraceae; g__Desulfobacter	0	0	0.00191215	3.80127e-05	0.00048754	0.000949906	0.000559597	1.86445e-05	4.37838e-05	1.84366e-05	0	0	0	0	0	0	4.72378e-05	0	0	0	0	8.64472e-05	0	0	0	0	3.87074e-05	0.000124709	0	0	0	0	0	1.7831e-05	0	2.54729e-06	6.7395e-06	0	0	0	0	0	0	0	0	0	0	0	0
d__Bacteria; k__norank; p__Proteobacteria; c__Alphaproteobacteria; o__Rhizobiales; f__Hyphomicrobiaceae; g__Filomicrobium	0	0	0	3.80127e-05	9.50317e-06	1.90063e-05	0.000164587	3.72891e-05	6.56757e-05	0.000165929	4.91268e-05	0	0.000104543	0	6.63864e-05	0.000100626	0	6.90958e-05	0.00046864	0	5.38503e-05	0.000172894	6.08544e-05	6.45606e-05	0.000981744	0.000135612	0.000138071	0.000224101	2.4206e-05	1.95611e-05	8.53261e-05	0	0.000119114	0	0	3.54581e-05	4.76729e-05	0	0	1.77289e-05	0	0	3.54578e-06	7.92862e-06	2.17557e-05	0	0	0	5.43892e-06
d__Bacteria; k__norank; p__Firmicutes; c__Clostridia; o__Clostridiales; f__Christensenellaceae; g__Christensenellaceae_R-7_group	7.8621e-05	0	5.21494e-05	0	3.26926e-05	3.92666e-05	0.00190921	0.000111867	0.000197027	0	2.45634e-05	0	0	0	4.42576e-05	0.000100626	2.36189e-05	6.90958e-05	0	4.76077e-05	5.38503e-05	0.00023773	2.02848e-05	0	0	4.52039e-05	0.000144247	0.000420679	0	1.95611e-05	0.000149321	0	0.000178671	7.13241e-05	0	5.98395e-05	7.59652e-05	0	0	0	0	0	0	0	4.35114e-05	1.66157e-05	0	7.527e-05	3.38493e-05
d__Bacteria; k__norank; p__Bacteroidetes; c__Bacteroidia; o__Bacteroidales; f__Porphyromonadaceae; g__Microbacter	0.000511036	6.23869e-05	3.47663e-05	0	0.000152047	0.000240683	9.87524e-05	0.00020509	0	0.000165929	0.000171944	0	0.000919982	0.000480296	0	0	0	0	7.81067e-05	0	0	4.32236e-05	0	0	0	0	0.000108166	0.000224773	0	0	0	0	0	0	0	0	0	0	0	0	0	0	0	0	0	0	0	0	0
d__Bacteria; k__norank; p__Proteobacteria; c__Alphaproteobacteria; o__Rhizobiales; f__Rhodobiaceae; g__Methyloceanibacter	0	0	0	1.90063e-05	4.75159e-06	9.50317e-06	0.000296257	0	0.000218919	0.000129056	0.000122817	0	8.36348e-05	0	2.21288e-05	0.000377349	0.000165332	6.90958e-05	0.000449113	0	0.000107701	0.000108059	0.000101424	6.45606e-05	0.000116874	0.00011301	0.000127267	0.000123831	0	1.95611e-05	0	6.25247e-05	7.94092e-05	0	0	2.30707e-05	3.38428e-05	1.66315e-05	0	0	1.70465e-05	3.56125e-05	1.38581e-05	1.47919e-05	0	0	3.29908e-05	1.88175e-05	1.29521e-05
d__Bacteria; k__norank; p__Actinobacteria; c__Actinobacteria; o__Corynebacteriales; f__Corynebacteriaceae; g__Corynebacterium_1	0	0	0	0	0	0	0	0	0.000306487	0.000129056	0	2.3153e-05	0	0	2.21288e-05	2.51566e-05	0	2.30319e-05	9.76334e-05	0	0	8.64472e-05	2.02848e-05	0	0.00210374	2.26019e-05	0.000142986	0.000467216	0	0	0	0	1.98523e-05	0	0	2.83604e-06	7.50346e-06	0	0	0	0	0	0	0	0	0	0	0	0
d__Bacteria; k__norank; p__Actinobacteria; c__Actinobacteria; o__Acidimicrobiales; f__Sva0996_marine_group; g__norank_f__Sva0996_marine_group	0	0	1.73831e-05	1.90063e-05	9.09737e-06	1.05256e-05	0.00013167	3.72891e-05	0.000394054	5.53097e-05	2.45634e-05	2.3153e-05	0.000104543	0	0	0.000100626	7.08567e-05	4.60638e-05	0.000312427	7.14116e-05	2.69251e-05	8.64472e-05	4.05696e-05	6.45606e-05	2.33749e-05	0	8.06923e-05	0.000100903	0	9.78053e-05	0.000170652	2.08416e-05	0.000416898	0	3.24681e-05	0.000105524	0.000150573	0	5.31331e-05	3.54578e-05	0	0	1.77182e-05	2.50535e-05	0.000130534	0	4.94862e-05	0	4.50051e-05
d__Bacteria; k__norank; p__Proteobacteria; c__Alphaproteobacteria; o__Rhizobiales; f__Phyllobacteriaceae; g__Pseudahrensia	0	0	1.73831e-05	1.90063e-05	9.09737e-06	1.05256e-05	0.00039501	9.32227e-05	0.000175135	5.53097e-05	4.91268e-05	0	8.36348e-05	2.28713e-05	6.63864e-05	5.03132e-05	4.72378e-05	0	0.000605327	2.38039e-05	0	0.000129671	4.05696e-05	0	0.000350623	0.00011301	0.000115063	0.000157935	2.4206e-05	1.95611e-05	0.000106658	4.16832e-05	5.95569e-05	1.7831e-05	1.6234e-05	4.08185e-05	3.30336e-05	0	1.7711e-05	0	1.70465e-05	1.78063e-05	1.05128e-05	9.60126e-06	0	0	1.64954e-05	0	4.12385e-06
d__Bacteria; k__norank; p__Proteobacteria; c__Alphaproteobacteria; o__Rickettsiales; f__unclassified_o__Rickettsiales; g__unclassified_o__Rickettsiales	1.96552e-05	0	0.000191215	0	5.27175e-05	9.27951e-05	3.29175e-05	0	0	0	2.45634e-05	0.000671436	0	0.000526039	0.000243417	0.000100626	0	0.000322447	9.76334e-05	2.38039e-05	8.07754e-05	0.000280954	0	4.30404e-05	2.33749e-05	0	0.000123551	0.000191289	2.4206e-05	0	0	0	0	0	0	3.45801e-06	9.14902e-06	0	0	0	0	0	0	0	2.17557e-05	0	0	0	5.43892e-06
d__Bacteria; k__norank; p__Bacteroidetes; c__Flavobacteriia; o__Flavobacteriales; f__Flavobacteriaceae; g__Tenacibaculum	0	0	0	0.000190063	4.75159e-05	9.50317e-05	0	1.86445e-05	0	0	4.91268e-05	0.000138918	0	0	0	5.03132e-05	0	0	5.858e-05	2.38039e-05	0	4.32236e-05	0	2.15202e-05	0.000257123	2.26019e-05	3.41928e-05	6.24756e-05	0	1.95611e-05	6.39945e-05	0	0.000297784	1.7831e-05	1.6234e-05	5.93436e-05	0.000107303	0.00011642	3.54221e-05	0.000567326	0	1.78063e-05	0.000147395	0.000238934	6.52671e-05	3.32314e-05	0.000181449	5.64525e-05	8.41001e-05
d__Bacteria; k__norank; p__Actinobacteria; c__Actinobacteria; o__Propionibacteriales; f__Propionibacteriaceae; g__norank_f__Propionibacteriaceae	0	0	0	0	0	0	0	0	0	0	0	0	0	0	0	0	0	0	0.00228462	0	0	0	0	0	0	0	0.000114231	0.000510857	0	0	0	2.08416e-05	1.98523e-05	0	0	5.81341e-06	9.9324e-06	0	0	0	0	0	0	0	0	0	0	0	0
d__Bacteria; k__norank; p__Actinobacteria; c__Actinobacteria; o__Acidimicrobiales; f__Acidimicrobiaceae; g__norank_f__Acidimicrobiaceae	0	0	0	0	0	0	0.000164587	0	0.000153243	0.000110619	0	2.3153e-05	2.09087e-05	0	2.21288e-05	7.54698e-05	0.000141713	4.60638e-05	0.000546747	9.52154e-05	0.000107701	0	4.05696e-05	4.30404e-05	0.000397373	6.78058e-05	0.000102817	0.000138857	2.4206e-05	1.95611e-05	4.2663e-05	0.000104208	0.000119114	0	3.24681e-05	4.88886e-05	4.50178e-05	0	0	0	0	0	0	0	4.35114e-05	0	0	1.88175e-05	1.55822e-05
d__Bacteria; k__norank; p__Proteobacteria; c__Alphaproteobacteria; o__Rhodobacterales; f__Rhodobacteraceae; g__Celeribacter	0	0	0	0	0	0	9.87524e-05	3.72891e-05	0.000197027	0.000110619	2.45634e-05	0.000208377	0.000188178	4.57425e-05	4.42576e-05	0.000452819	0	0.00011516	0.000331953	2.38039e-05	5.38503e-05	4.32236e-05	2.02848e-05	2.15202e-05	0.000116874	0.00011301	0.000112365	0.000115692	2.4206e-05	1.95611e-05	4.2663e-05	8.33663e-05	3.97046e-05	0	1.6234e-05	3.22479e-05	2.6768e-05	0	1.7711e-05	0	0	0	3.54221e-06	7.92061e-06	0	0	0	0	0
d__Bacteria; k__norank; p__Verrucomicrobia; c__Opitutae; o__Puniceicoccales; f__Puniceicoccaceae; g__unclassified_f__Puniceicoccaceae	0	2.07956e-05	8.69157e-05	0	2.69278e-05	4.11759e-05	3.29175e-05	1.86445e-05	0.000262703	0.000258112	4.91268e-05	0.000138918	8.36348e-05	0.000343069	8.85152e-05	2.51566e-05	0.000118094	0.000230319	9.76334e-05	0	2.69251e-05	0	4.05696e-05	4.30404e-05	7.01246e-05	0.000180815	0.000105416	9.94845e-05	0	1.95611e-05	2.13315e-05	0	0	0	1.6234e-05	8.16094e-06	1.02876e-05	0	0	0	0	0	0	0	0	9.96943e-05	0	0	2.49236e-05
d__Bacteria; k__norank; p__Firmicutes; c__Clostridia; o__Clostridiales; f__Ruminococcaceae; g__norank_f__Ruminococcaceae	7.8621e-05	0	0.000417195	0.000152051	0.000161967	0.000181126	0.000822937	0.000391535	0	0	0	0	0	0	0	2.51566e-05	0	0	0	0	0	0	0	0	0	0	6.19814e-05	0.000199252	0	0	0	0	0	0	0	0	0	0	0	0	0	0.000231481	4.62963e-05	0.000103522	4.35114e-05	0	0	0.000206993	6.2626e-05
d__Bacteria; k__norank; p__Proteobacteria; c__Deltaproteobacteria; o__Desulfurellales; f__Desulfurellaceae; g__H16	0	0	0	0	0	0	3.29175e-05	3.72891e-05	0.000218919	0.000110619	2.45634e-05	0	2.09087e-05	0	0	2.51566e-05	4.72378e-05	4.60638e-05	0.000429587	4.76077e-05	8.07754e-05	0.000280954	8.11392e-05	4.30404e-05	0.000467497	6.78058e-05	0.000103104	0.000137633	0	0	8.53261e-05	0	3.97046e-05	0	3.24681e-05	2.24998e-05	3.25768e-05	0	0	1.77289e-05	0	1.78063e-05	7.10704e-06	9.73175e-06	0	1.66157e-05	1.64954e-05	1.88175e-05	1.29822e-05
d__Bacteria; k__norank; p__Bacteroidetes; c__Flavobacteriia; o__Flavobacteriales; f__Flavobacteriaceae; g__Aureisphaera	0	0	0	0	0	0	9.87524e-05	5.59336e-05	0.000109459	5.53097e-05	2.45634e-05	6.94589e-05	6.27261e-05	0	6.63864e-05	0.00015094	0	2.30319e-05	0.000312427	2.38039e-05	2.69251e-05	0	6.08544e-05	0.000107601	0.000701246	0.000180815	0.000106512	0.000158402	0	3.91221e-05	2.13315e-05	0	7.94092e-05	0	0	1.99804e-05	3.02679e-05	0	0	3.54578e-05	0	0	7.09157e-06	1.58572e-05	2.17557e-05	0	1.64954e-05	1.88175e-05	1.42671e-05
d__Bacteria; k__norank; p__Proteobacteria; c__Deltaproteobacteria; o__Desulfarculales; f__Desulfarculaceae; g__Desulfarculus	0	0	0	0	0	0	0	0.000111867	0.000306487	1.84366e-05	7.36902e-05	0	0	9.1485e-05	2.21288e-05	0.00015094	4.72378e-05	0.00011516	0.000136687	9.52154e-05	0	0.000324177	6.08544e-05	2.15202e-05	0	0.000271223	9.23554e-05	0.000102426	0	0	2.13315e-05	0	0.000297784	0	0	4.5588e-05	0.000111492	0	0	0	0	0	0	0	0	1.66157e-05	0	0	4.15393e-06
d__Bacteria; k__norank; p__Proteobacteria; c__Alphaproteobacteria; o__Rhodobacterales; f__Rhodobacteraceae; g__Gemmobacter	0	0	0	0	0	0	0	0	0	0	0	0	0	0	0	0	0	0	0.00189409	0	0	0	0	0	0	0	9.47044e-05	0.000423531	0	0	0	2.08416e-05	0	0	0	2.97737e-06	7.87738e-06	0	0	0	0	0	0	0	0	0	0	0	0
d__Bacteria; k__norank; p__Proteobacteria; c__Gammaproteobacteria; o__Cellvibrionales; f__Halieaceae; g__Pseudohaliea	0	2.07956e-05	0	0	5.19891e-06	1.03978e-05	9.87524e-05	0.000130512	8.75676e-05	5.53097e-05	7.36902e-05	2.3153e-05	2.09087e-05	0	6.63864e-05	5.03132e-05	2.36189e-05	2.30319e-05	0.000605327	0	0.000188476	6.48354e-05	4.05696e-05	2.15202e-05	0.000257123	6.78058e-05	9.49451e-05	0.000135844	2.4206e-05	1.95611e-05	2.13315e-05	2.08416e-05	0	0	0	1.22772e-05	1.15677e-05	0	0	3.54578e-05	0	0	7.09157e-06	1.58572e-05	4.35114e-05	0	0	0	1.08778e-05
d__Bacteria; k__norank; p__Firmicutes; c__Clostridia; o__Clostridiales; f__Peptococcaceae; g__unclassified_f__Peptococcaceae	1.96552e-05	0	8.69157e-05	0	2.66427e-05	4.12364e-05	0	7.45782e-05	0.000109459	5.53097e-05	0	0	0	0	0	0.000100626	2.36189e-05	0.000230319	0	7.14116e-05	0	0.000324177	0	2.15202e-05	0	0.000293825	6.52423e-05	0.000101616	0	3.91221e-05	0	0	0.000297784	1.7831e-05	0	5.06768e-05	0.00010996	1.66315e-05	7.08441e-05	1.77289e-05	3.4093e-05	0	2.78595e-05	2.68858e-05	0	1.66157e-05	0	5.64525e-05	1.82671e-05
d__Bacteria; k__norank; p__Proteobacteria; c__Deltaproteobacteria; o__Desulfuromonadales; f__Sva1033; g__norank_f__Sva1033	0	0	0	1.90063e-05	4.75159e-06	9.50317e-06	0	5.59336e-05	0.000175135	0.000239676	4.91268e-05	6.94589e-05	4.18174e-05	0.000114356	4.42576e-05	2.51566e-05	2.36189e-05	0.000184255	3.90533e-05	4.76077e-05	2.69251e-05	8.64472e-05	0	0.000172161	0	2.26019e-05	7.08794e-05	6.96121e-05	0	0.000136927	0.000106658	0	0.000138966	3.56621e-05	1.6234e-05	6.20639e-05	6.32566e-05	0	0	1.77289e-05	0	0	3.54578e-06	7.92862e-06	2.17557e-05	0	6.59816e-05	0	2.19343e-05
d__Bacteria; k__norank; p__Cyanobacteria; c__Cyanobacteria; o__unclassified_c__Cyanobacteria; f__unclassified_c__Cyanobacteria; g__unclassified_c__Cyanobacteria	0	0	0	1.90063e-05	4.75159e-06	9.50317e-06	0.00052668	0	0	0	0.00014738	2.3153e-05	0	0.000434554	0	0	2.36189e-05	0	0	4.76077e-05	0	0	0	0	0	0	6.01497e-05	0.000148492	0	0	0	2.08416e-05	0	0	0	2.97737e-06	7.87738e-06	0.000482312	3.54221e-05	0	0	5.34188e-05	0.000114231	0.000207057	6.52671e-05	8.30786e-05	1.64954e-05	5.64525e-05	5.53234e-05
d__Bacteria; k__norank; p__Proteobacteria; c__Betaproteobacteria; o__Burkholderiales; f__Oxalobacteraceae; g__unclassified_f__Oxalobacteraceae	0	0	3.47663e-05	0	8.69157e-06	1.73831e-05	6.5835e-05	0.000428824	0	5.53097e-05	0	0	0.00031363	0.000320198	4.42576e-05	2.51566e-05	0	0	3.90533e-05	2.38039e-05	0	0.00023773	0	0.000172161	0	0	8.6298e-05	0.000132599	0	0	0	0	0	0	0	0	0	0	0	0	0	3.56125e-05	7.12251e-06	1.59264e-05	0	0	0	0	0
d__Bacteria; k__norank; p__Firmicutes; c__Clostridia; o__Clostridiales; f__Ruminococcaceae; g__Ruminococcaceae_UCG-010	0.000117931	0	5.21494e-05	0	4.25202e-05	5.59628e-05	6.5835e-05	0	2.18919e-05	1.84366e-05	0	0	0	0	0	0	0	2.30319e-05	0	0.000190431	0	0.000864472	0	0	0	6.78058e-05	6.25952e-05	0.000194056	0	0	0	0	0	0	0	0	0	0	0	0	0	0.000249288	4.98575e-05	0.000111485	2.17557e-05	1.66157e-05	0	7.527e-05	2.84104e-05
d__Bacteria; k__norank; p__Tenericutes; c__Mollicutes; o__Haloplasmatales; f__Haloplasmataceae; g__Haloplasma	0	0	0	1.90063e-05	4.75159e-06	9.50317e-06	0	3.72891e-05	0.000109459	0	7.36902e-05	2.3153e-05	0.000104543	4.57425e-05	0	0	0	0.000207287	0	0.000166627	2.69251e-05	0.000108059	0	0.000129121	0.000233749	0.000135612	7.00629e-05	7.50506e-05	0	3.91221e-05	0	0	1.98523e-05	1.7831e-05	0	1.09722e-05	1.52746e-05	0	0	0.000195018	0	8.90313e-05	5.68099e-05	8.6345e-05	0	0	1.64954e-05	0	4.12385e-06
d__Bacteria; k__norank; p__Chloroflexi; c__KD4-96; o__norank_c__KD4-96; f__norank_c__KD4-96; g__norank_c__KD4-96	1.96552e-05	0	0	0	4.91381e-06	9.82762e-06	3.29175e-05	0	0.000175135	5.53097e-05	4.91268e-05	2.3153e-05	0.000125452	2.28713e-05	4.42576e-05	5.03132e-05	2.36189e-05	2.30319e-05	0.000371007	2.38039e-05	5.38503e-05	8.64472e-05	4.05696e-05	2.15202e-05	0	6.78058e-05	6.45095e-05	8.32457e-05	0	3.91221e-05	6.39945e-05	0	0.000138966	0	0	3.45832e-05	5.25443e-05	0	0	3.54578e-05	3.4093e-05	0	1.39102e-05	1.90534e-05	0.000108778	1.66157e-05	0	0	3.13485e-05
d__Bacteria; k__norank; p__Bacteroidetes; c__Bacteroidia; o__Bacteroidales; f__Prevotellaceae; g__Prevotella	0	0	0	0	0	0	0	0	0	0	0	0	0	0	0	0	0	0	3.90533e-05	0	0	0	4.05696e-05	0	0.00179986	0	9.39744e-05	0.000401711	0	0	0	0	0	0	0	0	0	0	0	0	0	0	0	0	0	0	0	0	0
d__Bacteria; k__norank; p__Firmicutes; c__Clostridia; o__Clostridiales; f__Ruminococcaceae; g__Acetanaerobacterium	3.93105e-05	0	0	0	9.82762e-06	1.96552e-05	3.29175e-05	5.59336e-05	4.37838e-05	1.84366e-05	9.82535e-05	0	0	0	4.42576e-05	0.000176096	2.36189e-05	9.21277e-05	9.76334e-05	7.14116e-05	2.69251e-05	0.000302565	4.05696e-05	4.30404e-05	0.000373998	2.26019e-05	7.82085e-05	9.9099e-05	0	0	2.13315e-05	2.08416e-05	7.94092e-05	0	0	1.73689e-05	2.91075e-05	1.66315e-05	0	0	3.4093e-05	0	1.01449e-05	1.52015e-05	0	0	0	0	0
d__Bacteria; k__norank; p__Deferribacteres; c__Deferribacteres; o__Deferribacterales; f__Deferribacteraceae; g__Denitrovibrio	0	0	0	0	0	0	0	0	0	0	0	0	0	0	0	0	0	0	0	0	0	0	0	0	0	0	0	0	0	1.95611e-05	0	0	0.00025808	0	0	3.9663e-05	9.65883e-05	0.000249472	0.000265665	0.000141831	0.00034093	1.78063e-05	0.000203141	0.000125648	0	9.96943e-05	0	0	2.49236e-05
d__Bacteria; k__norank; p__Bacteroidetes; c__Bacteroidetes_Incertae_Sedis; o__Order_II; f__Rhodothermaceae; g__norank_f__Rhodothermaceae	1.96552e-05	0	0	0	4.91381e-06	9.82762e-06	3.29175e-05	1.86445e-05	2.18919e-05	1.84366e-05	2.45634e-05	0	2.09087e-05	0	6.63864e-05	5.03132e-05	0	2.30319e-05	0.000273373	4.76077e-05	5.38503e-05	4.32236e-05	4.05696e-05	6.45606e-05	0.000701246	2.26019e-05	7.62064e-05	0.000158022	0	0	0	0	9.92615e-05	0	0	1.41802e-05	3.75173e-05	0	0	5.31868e-05	0	1.78063e-05	1.41986e-05	2.31187e-05	0	0	1.64954e-05	0	4.12385e-06
d__Bacteria; k__norank; p__Proteobacteria; c__Deltaproteobacteria; o__Myxococcales; f__BIrii41; g__norank_f__BIrii41	7.8621e-05	0	0.000191215	3.80127e-05	7.69621e-05	8.26571e-05	0	3.72891e-05	4.37838e-05	5.53097e-05	0	0.00062513	2.09087e-05	9.1485e-05	2.21288e-05	0	0	4.60638e-05	7.81067e-05	4.76077e-05	5.38503e-05	2.16118e-05	4.05696e-05	2.15202e-05	0	2.26019e-05	6.13984e-05	0.000135245	0	5.86832e-05	0	2.08416e-05	5.95569e-05	0	0	1.98688e-05	2.78739e-05	0	0	0	0	0	0	0	0	0	0	0	0
d__Bacteria; k__norank; p__Firmicutes; c__Clostridia; o__Clostridiales; f__Clostridiales_vadinBB60_group; g__norank_f__Clostridiales_vadinBB60_group	3.93105e-05	0	0.000382429	0	0.000105435	0.00018559	0.000296257	0.000111867	0	0	0	0	0	2.28713e-05	0	0.000125783	0	0	0	0	0.000134626	4.32236e-05	4.05696e-05	0.000301283	0.000257123	0	6.66802e-05	0.000104182	0	0	0	0	0	0	0	0	0	0	0	0	0	0	0	0	0	0	0	0	0
d__Bacteria; k__norank; p__Proteobacteria; c__Gammaproteobacteria; o__Oceanospirillales; f__Oceanospirillaceae; g__Amphritea	0	0	0	0	0	0	0.00237006	0	0	0	0	0.000162071	0	0	0	0	0	0	0	0	0	0	0	0	0	0	0.000126606	0.000529292	0	0	0	0	0	0	0	0	0	0	0	0	0	0	0	0	0	0	0	0	0
d__Bacteria; k__norank; p__Proteobacteria; c__Alphaproteobacteria; o__Rickettsiales; f__Rickettsiales_Incertae_Sedis; g__Candidatus_Defluviella	0	0	0	0	0	0	0	0.000223735	4.37838e-05	9.21829e-05	0	0.000694589	0	0	0	0	0	0.000460638	0	0	0.000107701	0	0	2.15202e-05	9.34995e-05	2.26019e-05	8.80125e-05	0.000180861	0	0	0	0	0	0	0	0	0	0	0	0	0	0	0	0	0	0	0	0	0
d__Bacteria; k__norank; p__Bacteroidetes; c__Sphingobacteriia; o__Sphingobacteriales; f__Saprospiraceae; g__unclassified_f__Saprospiraceae	0	0	0	0	0	0	0.00013167	9.32227e-05	0.000109459	3.68732e-05	4.91268e-05	2.3153e-05	4.18174e-05	0	2.21288e-05	2.51566e-05	2.36189e-05	2.30319e-05	0.00017574	2.38039e-05	5.38503e-05	4.32236e-05	2.02848e-05	0.000107601	0.000444122	0	7.23942e-05	9.91842e-05	0	1.95611e-05	0	0	9.92615e-05	1.7831e-05	0	1.95219e-05	3.6253e-05	0	1.7711e-05	1.77289e-05	0	1.78063e-05	1.06492e-05	9.72145e-06	4.35114e-05	1.66157e-05	1.64954e-05	0	1.91556e-05
d__Bacteria; k__norank; p__Bacteroidetes; c__Flavobacteriia; o__Flavobacteriales; f__Flavobacteriaceae; g__norank_f__Flavobacteriaceae	0	0	0	5.7019e-05	1.42548e-05	2.85095e-05	0	1.86445e-05	2.18919e-05	3.68732e-05	2.45634e-05	9.26119e-05	0	0.00018297	2.21288e-05	0	2.36189e-05	0	7.81067e-05	4.76077e-05	2.69251e-05	4.32236e-05	4.05696e-05	0.000451924	0.000163624	9.04077e-05	6.82846e-05	0.000103727	0	7.82442e-05	0.000106658	0	1.98523e-05	0	0	2.92506e-05	4.45401e-05	0	0	0	0	0	0	0	0	1.66157e-05	0	3.7635e-05	1.35627e-05
d__Bacteria; k__norank; p__Proteobacteria; c__Betaproteobacteria; o__Burkholderiales; f__Alcaligenaceae; g__Achromobacter	0	0	0	0	0	0	3.29175e-05	1.86445e-05	0.000240811	1.84366e-05	0	2.3153e-05	2.09087e-05	0	0	2.51566e-05	0	0	0	0	0	4.32236e-05	0	2.15202e-05	0.00130899	0	8.76882e-05	0.000292303	0	1.95611e-05	2.13315e-05	0	0	0	0	5.84179e-06	9.98985e-06	0	0	0	0	0	0	0	0	0	0	0	0
d__Bacteria; k__norank; p__Firmicutes; c__Bacilli; o__Lactobacillales; f__Streptococcaceae; g__Streptococcus	0	0	0	0	0	0	0	0	4.37838e-05	0.000165929	0	0	0	0	0	2.51566e-05	0	2.30319e-05	5.858e-05	0	8.07754e-05	8.64472e-05	0	0	0.00109862	0.00011301	8.47666e-05	0.000243231	0	0	0	0	0	0	0	0	0	0	0	0	1.70465e-05	0	3.4093e-06	7.62344e-06	0	0	0	1.88175e-05	4.70438e-06
d__Bacteria; k__norank; p__Verrucomicrobia; c__Opitutae; o__Puniceicoccales; f__Puniceicoccaceae; g__Coraliomargarita	7.8621e-05	0.000207956	0.000139065	5.7019e-05	0.000120665	6.77664e-05	9.87524e-05	1.86445e-05	0.000175135	0	4.91268e-05	0	6.27261e-05	0.000320198	0	2.51566e-05	2.36189e-05	4.60638e-05	0	0	0	0	4.05696e-05	2.15202e-05	0	2.26019e-05	4.52057e-05	7.76998e-05	0	9.78053e-05	0	0	0	0	1.6234e-05	1.62913e-05	3.64499e-05	0	0	0	0	3.56125e-05	7.12251e-06	1.59264e-05	2.17557e-05	1.66157e-05	4.94862e-05	0	2.19644e-05
d__Bacteria; k__norank; p__Fibrobacteres; c__Chitinivibrionia; o__possible_order_07; f__norank_o__possible_order_07; g__norank_o__possible_order_07	0	0	0	0	0	0	0	0.000261024	0	0	4.91268e-05	0.000115765	0	0	0	0	0	0	0	2.38039e-05	0	0.000886084	0	0.000301283	0	0	8.18543e-05	0.000208558	0	0	0	0	0	0	0	0	0	0	0	0	0	0	0	0	0	0	0	0	0
d__Bacteria; k__norank; p__Proteobacteria; c__Gammaproteobacteria; o__Vibrionales; f__Vibrionaceae; g__unclassified_f__Vibrionaceae	3.93105e-05	0	1.73831e-05	0.000114038	4.26829e-05	5.02157e-05	0	0	0	0	4.91268e-05	2.3153e-05	2.09087e-05	0	0	2.51566e-05	0	4.60638e-05	1.95267e-05	0	2.69251e-05	0	0	0	4.67497e-05	0	1.28805e-05	1.794e-05	2.4206e-05	9.78053e-05	2.13315e-05	0	0.000218375	0	0	5.1674e-05	8.12436e-05	0.000282735	1.7711e-05	1.77289e-05	6.81861e-05	1.78063e-05	8.08334e-05	0.00011496	0.000108778	0	9.89723e-05	3.7635e-05	6.13464e-05
d__Bacteria; k__norank; p__Proteobacteria; c__Alphaproteobacteria; o__Rhodospirillales; f__Rhodospirillaceae; g__Tistlia	3.93105e-05	6.23869e-05	5.21494e-05	0	3.84617e-05	2.73239e-05	0.00125086	3.72891e-05	0	3.68732e-05	0	0	0	0	4.42576e-05	0	0	0	0.00017574	2.38039e-05	0	2.16118e-05	2.02848e-05	4.30404e-05	0	0	8.26882e-05	0.000277849	0	0	2.13315e-05	0	5.95569e-05	3.56621e-05	0	1.66501e-05	2.357e-05	0	0	0	0	0	0	0	2.17557e-05	3.32314e-05	0	0	1.37468e-05
d__Bacteria; k__norank; p__Proteobacteria; c__Alphaproteobacteria; o__Rhizobiales; f__Phyllobacteriaceae; g__norank_f__Phyllobacteriaceae	0	0	0	0	0	0	9.87524e-05	5.59336e-05	6.56757e-05	1.84366e-05	0	0	4.18174e-05	0	0	0.00015094	7.08567e-05	0	0.000214793	0	2.69251e-05	2.16118e-05	4.05696e-05	0	0.000514247	4.52039e-05	6.82881e-05	0.000119051	0	1.95611e-05	2.13315e-05	2.08416e-05	3.97046e-05	1.7831e-05	0	1.70385e-05	1.37493e-05	0	1.7711e-05	0	5.11396e-05	0	1.37701e-05	2.22534e-05	4.35114e-05	0	4.94862e-05	0	2.32494e-05
d__Bacteria; k__norank; p__Proteobacteria; c__Deltaproteobacteria; o__Syntrophobacterales; f__Syntrophobacteraceae; g__norank_f__Syntrophobacteraceae	0	0	0	0	0	0	0	7.45782e-05	2.18919e-05	3.68732e-05	4.91268e-05	0	0	2.28713e-05	2.21288e-05	0	2.36189e-05	4.60638e-05	7.81067e-05	0	0	0	2.02848e-05	2.15202e-05	0.000163624	4.52039e-05	3.12946e-05	3.95442e-05	0	0.000254294	0.000127989	0	0.00025808	1.7831e-05	1.6234e-05	9.63468e-05	0.000117795	0	0	0	1.70465e-05	0	3.4093e-06	7.62344e-06	0.000174045	1.66157e-05	1.64954e-05	0	5.17891e-05
d__Bacteria; k__norank; p__Firmicutes; c__Clostridia; o__Clostridiales; f__Lachnospiraceae; g__Natranaerovirga	0	0	0	0	0	0	0	1.86445e-05	2.18919e-05	0.000258112	0	0	0.000376356	6.86138e-05	2.21288e-05	2.51566e-05	0.000165332	2.30319e-05	3.90533e-05	0.000357058	0	0.000129671	2.02848e-05	0	0	0	7.62668e-05	0.000119802	0	0	0	0	1.98523e-05	0	0	2.83604e-06	7.50346e-06	0	0	1.77289e-05	0	0	3.54578e-06	7.92862e-06	0	0	0	0	0
d__Bacteria; k__norank; p__Proteobacteria; c__Alphaproteobacteria; o__Rhodospirillales; f__MSB-1E8; g__norank_f__MSB-1E8	0	0	0	0	0	0	0.000954607	3.72891e-05	2.18919e-05	3.68732e-05	0	2.3153e-05	2.09087e-05	0	0	5.03132e-05	7.08567e-05	2.30319e-05	0.00023432	0	0	4.32236e-05	4.05696e-05	2.15202e-05	7.01246e-05	2.26019e-05	8.35642e-05	0.000211288	0	0	2.13315e-05	0	0	0	0	3.04736e-06	8.06255e-06	0	0	1.77289e-05	0	0	3.54578e-06	7.92862e-06	2.17557e-05	0	0	0	5.43892e-06
d__Bacteria; k__norank; p__Proteobacteria; c__Alphaproteobacteria; o__Rickettsiales; f__Holosporaceae; g__unclassified_f__Holosporaceae	0	0	0	0	0	0	0	0	0	0	0	0.000185224	2.09087e-05	9.1485e-05	0	0	0	0	0	0	2.69251e-05	0	0	0.000129121	0.00105187	0	7.52766e-05	0.000235485	0	0	0	0	0	0	0	0	0	0	0	0	0	0	0	0	0	0	0	0	0
d__Bacteria; k__norank; p__Planctomycetes; c__Phycisphaerae; o__Phycisphaerales; f__Phycisphaeraceae; g__SM1A02	0	0	0	0	0	0	0	3.72891e-05	6.56757e-05	7.37463e-05	2.45634e-05	0	2.09087e-05	2.28713e-05	6.63864e-05	0.000100626	0	2.30319e-05	0.000136687	0	2.69251e-05	4.32236e-05	6.08544e-05	6.45606e-05	0.000163624	9.04077e-05	5.10691e-05	4.57122e-05	0	5.86832e-05	4.2663e-05	0	5.95569e-05	1.7831e-05	0	2.55334e-05	2.75836e-05	1.66315e-05	0	7.09157e-05	0	0	1.75094e-05	3.07113e-05	2.17557e-05	1.66157e-05	1.64954e-05	0	1.37167e-05
d__Bacteria; k__norank; p__Verrucomicrobia; c__MSBL3; o__norank_c__MSBL3; f__norank_c__MSBL3; g__norank_c__MSBL3	7.8621e-05	0	8.69157e-05	0	4.13842e-05	4.79062e-05	0	0	2.18919e-05	0	7.36902e-05	0	0	2.28713e-05	0.000354061	0	0.00021257	9.21277e-05	0	0	0	6.48354e-05	6.08544e-05	0	2.33749e-05	0.000293825	6.10051e-05	0.00010408	0	0	0	0	0	0	0	0	0	0	0	0	0	0	0	0	0	1.66157e-05	0	0	4.15393e-06
d__Bacteria; k__norank; p__Proteobacteria; c__Deltaproteobacteria; o__unclassified_c__Deltaproteobacteria; f__unclassified_c__Deltaproteobacteria; g__unclassified_c__Deltaproteobacteria	0	0	0	0	0	0	0	1.86445e-05	0.000109459	3.68732e-05	0	2.3153e-05	4.18174e-05	0	0	5.03132e-05	0	0	9.76334e-05	2.38039e-05	8.07754e-05	0.000172894	4.05696e-05	2.15202e-05	0	0	3.58729e-05	4.6675e-05	0	1.95611e-05	0	0	0.000138966	0	0	2.26467e-05	5.18075e-05	0.000133052	0.000141688	0	0	0	5.4948e-05	7.53026e-05	0	0.00011631	0	0	2.90775e-05
d__Bacteria; k__norank; p__Proteobacteria; c__Deltaproteobacteria; o__SAR324_clade_Marine_group_B_; f__norank_o__SAR324_clade_Marine_group_B_; g__norank_o__SAR324_clade_Marine_group_B_	0	0	0	0	0	0	0	5.59336e-05	2.18919e-05	7.37463e-05	0	9.26119e-05	0	0	2.21288e-05	0.000100626	4.72378e-05	4.60638e-05	0.0002929	0	5.38503e-05	6.48354e-05	2.02848e-05	4.30404e-05	0.000280498	2.26019e-05	6.19126e-05	8.2805e-05	0	1.95611e-05	0	0	1.98523e-05	0	1.6234e-05	7.94963e-06	9.98262e-06	0	0	0	0	1.78063e-05	3.56125e-06	7.96321e-06	0	0	1.64954e-05	0	4.12385e-06
d__Bacteria; k__norank; p__Tenericutes; c__Mollicutes; o__Entomoplasmatales; f__Entomoplasmatales_Incertae_Sedis; g__Candidatus_Hepatoplasma	0	0	0	0	0	0	0	0.000316957	0	3.68732e-05	4.91268e-05	0.000162071	2.09087e-05	0	2.21288e-05	2.51566e-05	2.36189e-05	0	3.90533e-05	2.38039e-05	0.000269251	0	6.08544e-05	4.30404e-05	0.000280498	0	6.86671e-05	0.000101861	0	0	0	0	0	0	0	0	0	0	0	0	0	0	0	0	0	0	0	0	0
d__Bacteria; k__norank; p__Firmicutes; c__Clostridia; o__Clostridiales; f__Clostridiaceae_1; g__norank_f__Clostridiaceae_1	0	0	0	7.60254e-05	1.90063e-05	3.80127e-05	3.29175e-05	3.72891e-05	0	0	0	2.3153e-05	0	0	0	2.51566e-05	0	2.30319e-05	1.95267e-05	0	0	0	0	0	0	0	8.05374e-06	1.30937e-05	0	0	4.2663e-05	0	1.98523e-05	0.000410114	0	6.75184e-05	0.00015193	3.32629e-05	0	0.000106374	0.000170465	3.56125e-05	6.91428e-05	6.86381e-05	2.17557e-05	3.32314e-05	0	3.7635e-05	2.31555e-05
d__Bacteria; k__norank; p__Proteobacteria; c__Deltaproteobacteria; o__Desulfobacterales; f__Desulfobulbaceae; g__norank_f__Desulfobulbaceae	1.96552e-05	0	0	0	4.91381e-06	9.82762e-06	0.00013167	1.86445e-05	0.000109459	0.000221239	0	2.3153e-05	4.18174e-05	2.28713e-05	0	2.51566e-05	7.08567e-05	4.60638e-05	3.90533e-05	2.38039e-05	2.69251e-05	0.000129671	2.02848e-05	2.15202e-05	7.01246e-05	6.78058e-05	5.5506e-05	5.50591e-05	0	3.91221e-05	0	2.08416e-05	9.92615e-05	0	0	2.27465e-05	3.69593e-05	0	0	0	0	0	0	0	2.17557e-05	0	1.64954e-05	0	9.56277e-06
d__Bacteria; k__norank; p__Firmicutes; c__Bacilli; o__Bacillales; f__Bacillaceae; g__Bacillus	0	0	0.000104299	5.7019e-05	4.03295e-05	5.04102e-05	0	0	0	0	0	0	0	0	0	0	0	0	1.95267e-05	0	0	0	0	0	0	0	9.76334e-07	4.3663e-06	0	0	0	0	0	3.56621e-05	0.000340915	5.37967e-05	0.000127303	3.32629e-05	0.000106266	1.77289e-05	5.11396e-05	0	4.16795e-05	4.0751e-05	0	0	0.000115468	0.000131723	6.17976e-05
d__Bacteria; k__norank; p__Verrucomicrobia; c__Verrucomicrobiae; o__Verrucomicrobiales; f__DEV007; g__norank_f__DEV007	0	0	0	1.90063e-05	4.75159e-06	9.50317e-06	9.87524e-05	3.72891e-05	4.37838e-05	5.53097e-05	0	0	2.09087e-05	2.28713e-05	4.42576e-05	5.03132e-05	4.72378e-05	4.60638e-05	5.858e-05	0	0	8.64472e-05	0	6.45606e-05	0.000303873	0	4.90124e-05	6.69995e-05	2.4206e-05	0	2.13315e-05	0	7.94092e-05	0	6.49361e-05	2.71261e-05	3.26923e-05	0	3.54221e-05	1.77289e-05	0	0	1.06302e-05	1.58432e-05	2.17557e-05	0	1.64954e-05	0	9.56277e-06
d__Bacteria; k__norank; p__Proteobacteria; c__Alphaproteobacteria; o__Rhodobacterales; f__Rhodobacteraceae; g__Litorimicrobium	0	0	0	0	0	0	3.29175e-05	7.45782e-05	0	0.000147493	0	0.000115765	4.18174e-05	0	2.21288e-05	7.54698e-05	2.36189e-05	2.30319e-05	0.000136687	4.76077e-05	5.38503e-05	0.000108059	4.05696e-05	2.15202e-05	4.67497e-05	4.52039e-05	5.28534e-05	4.40204e-05	0	5.86832e-05	0	6.25247e-05	1.98523e-05	0	0	2.01515e-05	2.85908e-05	0	0	0	0	0	0	0	2.17557e-05	0	0	0	5.43892e-06
d__Bacteria; k__norank; p__Proteobacteria; c__Gammaproteobacteria; o__Enterobacteriales; f__Enterobacteriaceae; g__Escherichia-Shigella	0	0	0	0	0	0	0	0	0.000109459	5.53097e-05	2.45634e-05	0	0	0	0	5.03132e-05	0	2.30319e-05	5.858e-05	0	2.69251e-05	2.16118e-05	2.02848e-05	0	0.000747996	2.26019e-05	5.80339e-05	0.000164859	0	0	0	0	3.97046e-05	0	0	5.67209e-06	1.50069e-05	0	0	0	0	3.56125e-05	7.12251e-06	1.59264e-05	0	3.32314e-05	0	0	8.30786e-06
d__Bacteria; k__norank; p__Bacteroidetes; c__Cytophagia; o__Cytophagales; f__Flammeovirgaceae; g__Fabibacter	0	0	0	0	0	0	0	3.72891e-05	2.18919e-05	1.84366e-05	0	4.63059e-05	2.09087e-05	4.57425e-05	0	2.51566e-05	0	0	0.00011716	0	0	6.48354e-05	4.05696e-05	6.45606e-05	0.000514247	0	5.08552e-05	0.00011332	0	1.95611e-05	0	2.08416e-05	1.98523e-05	0	0	8.60785e-06	1.07429e-05	1.66315e-05	0	0	0	1.78063e-05	6.88755e-06	9.4403e-06	2.17557e-05	0	4.94862e-05	3.7635e-05	2.72192e-05
d__Bacteria; k__norank; p__Proteobacteria; c__Alphaproteobacteria; o__Rhodobacterales; f__Rhodobacteraceae; g__norank_f__Rhodobacteraceae	0	0	0	0	0	0	0.000230422	0	0.000131351	1.84366e-05	2.45634e-05	0	8.36348e-05	4.57425e-05	2.21288e-05	2.51566e-05	0	2.30319e-05	0.00017574	2.38039e-05	0	8.64472e-05	0	6.45606e-05	7.01246e-05	0	5.12572e-05	6.38645e-05	0	3.91221e-05	0	0	0.000119114	0	0	2.26051e-05	4.49846e-05	0	0	0	0	0	0	0	8.70227e-05	0	0	0	2.17557e-05
d__Bacteria; k__norank; p__Proteobacteria; c__Gammaproteobacteria; o__Chromatiales; f__Granulosicoccaceae; g__Granulosicoccus	0	0	0	0	0	0	6.5835e-05	1.86445e-05	0.000109459	1.84366e-05	0	0	0	0	0	5.03132e-05	7.08567e-05	4.60638e-05	0.00017574	0	5.38503e-05	6.48354e-05	2.02848e-05	6.45606e-05	9.34995e-05	2.26019e-05	4.37491e-05	4.6008e-05	0	1.95611e-05	0.000170652	0	7.94092e-05	0	0	3.85175e-05	6.50966e-05	0	0	3.54578e-05	0	0	7.09157e-06	1.58572e-05	0	0	3.29908e-05	0	8.24769e-06
d__Bacteria; k__norank; p__Proteobacteria; c__Alphaproteobacteria; o__Rhizobiales; f__unclassified_o__Rhizobiales; g__unclassified_o__Rhizobiales	0	0	1.73831e-05	0	4.34579e-06	8.69157e-06	0.000362092	3.72891e-05	0	1.84366e-05	2.45634e-05	0	0	0	2.21288e-05	0.000201253	9.44755e-05	2.30319e-05	0.0002929	2.38039e-05	2.69251e-05	4.32236e-05	4.05696e-05	0	0	2.26019e-05	6.16647e-05	0.000102328	0	0	6.39945e-05	0	0	0	0	9.14208e-06	2.41877e-05	0	0	0	0	0	0	0	0	0	0	0	0
d__Bacteria; k__norank; p__Bacteroidetes; c__Flavobacteriia; o__Flavobacteriales; f__unclassified_o__Flavobacteriales; g__unclassified_o__Flavobacteriales	0	0	0	0	0	0	0	0	4.37838e-05	7.37463e-05	2.45634e-05	0	4.18174e-05	2.28713e-05	2.21288e-05	2.51566e-05	2.36189e-05	2.30319e-05	0.000331953	4.76077e-05	5.38503e-05	2.16118e-05	0	2.15202e-05	0.000397373	2.26019e-05	5.98618e-05	0.000106494	0	0	0	0	0	0	0	0	0	0	0	0	0	0	0	0	0	0	0	0	0
d__Bacteria; k__norank; p__Cyanobacteria; c__Cyanobacteria; o__SubsectionIII; f__FamilyI_o__SubsectionIII; g__Arthrospira	0	0	0	0	0	0	9.87524e-05	0	0	1.84366e-05	0	0	0	0	0	0	0	0	0.00093728	0	0	0	0	0	2.33749e-05	0	5.38922e-05	0.000209139	0	0	0	0	0	0	0	0	0	0	0	0	0	0	0	0	0	1.66157e-05	0	0	4.15393e-06
d__Bacteria; k__norank; p__Proteobacteria; c__Deltaproteobacteria; o__Sva0485; f__norank_o__Sva0485; g__norank_o__Sva0485	0	0	0	0	0	0	0	0	2.18919e-05	1.84366e-05	4.91268e-05	0	2.09087e-05	0	0	2.51566e-05	0	4.60638e-05	5.858e-05	0	0	0	0	2.15202e-05	0.00077137	0	5.16528e-05	0.000170444	0	5.86832e-05	6.39945e-05	0	3.97046e-05	0	0	2.31975e-05	2.98569e-05	0	0	0	0	0	0	0	2.17557e-05	0	0	0	5.43892e-06
d__Bacteria; k__norank; p__Proteobacteria; c__Alphaproteobacteria; o__Rickettsiales; f__Rickettsiaceae; g__norank_f__Rickettsiaceae	0	0	0	0	0	0	0.00164587	0	0	1.84366e-05	0	0	0	0	0	0	0	0	0	0	0	0	0	0	0	0	8.32155e-05	0.000367835	0	0	0	0	0	0	0	0	0	0	0	0	0	0	0	0	0	0	0	0	0
d__Bacteria; k__norank; p__Proteobacteria; c__Gammaproteobacteria; o__Pseudomonadales; f__Moraxellaceae; g__Enhydrobacter	0	0	0	0	0	0	3.29175e-05	0	8.75676e-05	0	0	0	0	0	0	0	0	0	1.95267e-05	0	0	0	0	0	0.00102849	0	5.84253e-05	0.000229262	0	0	0	0	0	0	0	0	0	0	0	0	0	0	0	0	0	0	0	0	0
d__Bacteria; k__norank; p__Proteobacteria; c__Gammaproteobacteria; o__Thiotrichales; f__Thiotrichales_Incertae_Sedis; g__Caedibacter	0	8.31826e-05	0	0	2.07956e-05	4.15913e-05	0	0.000167801	8.75676e-05	0.000276549	0	4.63059e-05	0	0	0	0	0	0	1.95267e-05	0	0	0	2.02848e-05	0	0	2.26019e-05	3.20318e-05	7.07968e-05	0	0.000176049	0	0	0	1.7831e-05	0	2.76972e-05	6.57538e-05	0	0	0	0	0	0	0	4.35114e-05	0	0	0	1.08778e-05
d__Bacteria; k__norank; p__Planctomycetes; c__Pla4_lineage; o__norank_c__Pla4_lineage; f__norank_c__Pla4_lineage; g__norank_c__Pla4_lineage	0	0	0	0	0	0	3.29175e-05	1.86445e-05	0	0.000110619	2.45634e-05	4.63059e-05	6.27261e-05	4.57425e-05	6.63864e-05	0	0	2.30319e-05	3.90533e-05	0	0	0	2.02848e-05	4.30404e-05	0	2.26019e-05	2.77959e-05	2.92248e-05	0	3.91221e-05	6.39945e-05	4.16832e-05	1.98523e-05	5.34931e-05	1.6234e-05	3.34827e-05	2.24901e-05	1.66315e-05	3.54221e-05	5.31868e-05	1.70465e-05	0	2.44574e-05	2.03711e-05	4.35114e-05	0	3.29908e-05	0	1.91255e-05
d__Bacteria; k__norank; p__Proteobacteria; c__Deltaproteobacteria; o__Myxococcales; f__MidBa8; g__norank_f__MidBa8	3.93105e-05	0	0.000677943	0	0.000179313	0.000332936	0	0	8.75676e-05	0	0	0	0	0	0	0	0	0	1.95267e-05	0	0	0	0	0	0	0	5.35471e-06	1.98361e-05	0	0	0	0	0	0	0	0	0	0	0	0	0	0	0	0	0	3.32314e-05	0	0	8.30786e-06
d__Bacteria; k__norank; p__Bacteroidetes; c__Sphingobacteriia; o__Sphingobacteriales; f__PHOS-HE51; g__norank_f__PHOS-HE51	0	0	0	0	0	0	0	5.59336e-05	6.56757e-05	7.37463e-05	2.45634e-05	2.3153e-05	2.09087e-05	0	6.63864e-05	0	2.36189e-05	2.30319e-05	0.000136687	4.76077e-05	0	0.000108059	0	4.30404e-05	0.000116874	6.78058e-05	4.48546e-05	4.13267e-05	0	0	4.2663e-05	0	1.98523e-05	0	1.6234e-05	1.12499e-05	1.62884e-05	0	0	0	0	0	0	0	0	0	1.64954e-05	0	4.12385e-06
d__Bacteria; k__norank; p__Verrucomicrobia; c__Verrucomicrobiae; o__Verrucomicrobiales; f__Rubritaleaceae; g__Rubritalea	0	0	0	0	0	0	9.87524e-05	0	4.37838e-05	5.53097e-05	0	4.63059e-05	6.27261e-05	2.28713e-05	0	2.51566e-05	4.72378e-05	0	1.95267e-05	0	0	2.16118e-05	8.11392e-05	8.60807e-05	0.000186999	2.26019e-05	4.10051e-05	4.63892e-05	0	7.82442e-05	0	0	0	0	0	1.11777e-05	2.95735e-05	0	3.54221e-05	0	3.4093e-05	3.56125e-05	2.10255e-05	1.92025e-05	0	0	1.64954e-05	0	4.12385e-06
d__Bacteria; k__norank; p__Proteobacteria; c__Gammaproteobacteria; o__Sva0071; f__norank_o__Sva0071; g__norank_o__Sva0071	0	0	0	0	0	0	0	0	6.56757e-05	3.68732e-05	2.45634e-05	0	4.18174e-05	0	0	2.51566e-05	2.36189e-05	0	0.000136687	0	0	8.64472e-05	2.02848e-05	2.15202e-05	0.000116874	2.26019e-05	3.1106e-05	4.04354e-05	0	5.86832e-05	4.2663e-05	0	0.000119114	0	0	3.14943e-05	4.56595e-05	0	1.7711e-05	0	1.70465e-05	0	6.95151e-06	9.52165e-06	8.70227e-05	0	0	0	2.17557e-05
d__Bacteria; k__norank; p__Firmicutes; c__Clostridia; o__Clostridiales; f__Peptostreptococcaceae; g__Romboutsia	0	0	0	0	0	0	0	0	8.75676e-05	9.21829e-05	2.45634e-05	0	0	0	0	5.03132e-05	2.36189e-05	0	3.90533e-05	0	0	6.48354e-05	2.02848e-05	0	0.000537622	0	4.70021e-05	0.000119396	0	0	2.13315e-05	0	1.98523e-05	0	1.6234e-05	8.20255e-06	1.03418e-05	0	0	0	0	0	0	0	0	0	0	0	0
d__Bacteria; k__norank; p__Acidobacteria; c__Acidobacteria; o__Subgroup_10; f__Sva0725; g__norank_f__Sva0725	0	0	0	0	0	0	0	0	6.56757e-05	0	2.45634e-05	0	0	2.28713e-05	2.21288e-05	5.03132e-05	0	9.21277e-05	9.76334e-05	0	2.69251e-05	0	0	2.15202e-05	0.000257123	2.26019e-05	3.51742e-05	6.05012e-05	0	3.91221e-05	0	0	0.000138966	0	0	2.54412e-05	5.21398e-05	0	0	0	0	0	0	0	0	1.66157e-05	3.29908e-05	0	1.24016e-05
d__Bacteria; k__norank; p__Actinobacteria; c__Actinobacteria; o__Propionibacteriales; f__Propionibacteriaceae; g__Propionibacterium	0	0	0	0	0	0	6.5835e-05	1.86445e-05	8.75676e-05	0	0	2.3153e-05	0	0	0	2.51566e-05	0	0	1.95267e-05	0	0	4.32236e-05	0	0	0.000677871	0	4.80489e-05	0.000150281	0	0	2.13315e-05	0	0	0	0	3.04736e-06	8.06255e-06	0	0	0	0	0	0	0	0	0	0	0	0
d__Bacteria; k__norank; p__Proteobacteria; c__Alphaproteobacteria; o__Rhodobacterales; f__Rhodobacteraceae; g__Shimia	0	0	0	0	0	0	0.000559597	0	4.37838e-05	0	0	6.94589e-05	0	0	0	2.51566e-05	0	2.30319e-05	7.81067e-05	0	0	4.32236e-05	2.02848e-05	6.45606e-05	0	0	4.63602e-05	0.000123675	0	0	2.13315e-05	2.08416e-05	1.98523e-05	0	3.24681e-05	1.34991e-05	1.33049e-05	0	0	0	0	0	0	0	0	0	3.29908e-05	0	8.24769e-06
d__Bacteria; k__norank; p__Proteobacteria; c__Gammaproteobacteria; o__Oceanospirillales; f__Oceanospirillaceae; g__Marinobacterium	0	0	0	0	0	0	0	0	0	1.84366e-05	0	6.94589e-05	0	0.000754752	0	2.51566e-05	2.36189e-05	0	0	0	0	0	0	2.15202e-05	0	0	4.56471e-05	0.000167771	0	0	0	0	0	0	0	0	0	0	0	1.77289e-05	0	0	3.54578e-06	7.92862e-06	0	0	0	0	0
d__Bacteria; k__norank; p__Proteobacteria; c__Alphaproteobacteria; o__Rhizobiales; f__Rhizobiales_Incertae_Sedis; g__Bauldia	0	0	0	0	0	0	0.00013167	1.86445e-05	6.56757e-05	3.68732e-05	0	0	2.09087e-05	4.57425e-05	4.42576e-05	5.03132e-05	0	2.30319e-05	0.0002929	2.38039e-05	5.38503e-05	0	2.02848e-05	4.30404e-05	4.67497e-05	0	4.58873e-05	6.58951e-05	0	0	0	0	0	0	0	0	0	0	0	0	0	0	0	0	0	0	0	0	0
d__Bacteria; k__norank; p__Proteobacteria; c__Gammaproteobacteria; o__Alteromonadales; f__Colwelliaceae; g__Colwellia	0	0	0	0	0	0	0	0	8.75676e-05	0	2.45634e-05	4.63059e-05	0	6.86138e-05	2.21288e-05	0	7.08567e-05	0	0	2.38039e-05	0	0	8.11392e-05	0	0	2.26019e-05	2.23791e-05	3.10165e-05	2.4206e-05	0	0	0	0	0	1.6234e-05	5.77715e-06	1.01312e-05	0	0	0	0	0	0	0	6.52671e-05	0	6.59816e-05	0.000206993	8.45603e-05
d__Bacteria; k__norank; p__Firmicutes; c__Clostridia; o__Clostridiales; f__Peptococcaceae; g__norank_f__Peptococcaceae	0	0	0	0	0	0	0.000164587	9.32227e-05	6.56757e-05	1.84366e-05	0	0	0	0	0	0	0	0	0	0	0	0.000345789	0	4.30404e-05	0	4.52039e-05	3.87978e-05	8.39151e-05	0	1.95611e-05	0	0	9.92615e-05	0	0	1.69746e-05	3.70102e-05	0	0	0	0	0	0	0	0	0	0	0	0
d__Bacteria; k__norank; p__Bacteroidetes; c__Flavobacteriia; o__Flavobacteriales; f__Flavobacteriaceae; g__unclassified_f__Flavobacteriaceae	0	0	0	1.90063e-05	4.75159e-06	9.50317e-06	0	7.45782e-05	6.56757e-05	0	0	0.000254683	4.18174e-05	2.28713e-05	2.21288e-05	5.03132e-05	0	0	1.95267e-05	2.38039e-05	0	4.32236e-05	2.02848e-05	8.60807e-05	7.01246e-05	0	3.97556e-05	5.80273e-05	0	0	0	0	0	3.56621e-05	0	5.09458e-06	1.3479e-05	0	0	0	0	0	0	0	0	1.66157e-05	0	0	4.15393e-06
d__Bacteria; k__norank; p__Bacteroidetes; c__Flavobacteriia; o__Flavobacteriales; f__NS9_marine_group; g__norank_f__NS9_marine_group	0	0	0	0	0	0	0.000164587	0	4.37838e-05	1.84366e-05	0	0.000115765	0	4.57425e-05	0	2.51566e-05	0	0	0.000195267	0	0	2.16118e-05	0	0.000107601	0.000163624	0	4.50788e-05	6.56056e-05	0	0	0	0	0	0	0	0	0	0	0	0	0	0	0	0	0	0	0	0	0
d__Bacteria; k__norank; p__Firmicutes; c__Negativicutes; o__Selenomonadales; f__Veillonellaceae; g__Veillonella	0	0	0	0	0	0	0	3.72891e-05	2.18919e-05	9.21829e-05	0	0	0	0	2.21288e-05	5.03132e-05	0	9.21277e-05	3.90533e-05	0	5.38503e-05	0	4.05696e-05	0	0.000350623	6.78058e-05	4.33918e-05	7.87481e-05	0	0	0	0	0	0	0	0	0	0	0	0	0	0	0	0	0	0	0	0	0
d__Bacteria; k__norank; p__Proteobacteria; c__Betaproteobacteria; o__Hydrogenophilales; f__Hydrogenophilaceae; g__norank_f__Hydrogenophilaceae	0	0	0	0	0	0	0	7.45782e-05	4.37838e-05	1.84366e-05	2.45634e-05	2.3153e-05	0	2.28713e-05	2.21288e-05	0	4.72378e-05	0	7.81067e-05	0	2.69251e-05	0	6.08544e-05	4.30404e-05	0.000163624	2.26019e-05	3.35953e-05	3.9266e-05	0	1.95611e-05	0	0	9.92615e-05	0	0	1.69746e-05	3.70102e-05	0	0	1.77289e-05	0	0	3.54578e-06	7.92862e-06	2.17557e-05	0	0	0	5.43892e-06
d__Bacteria; k__norank; p__Proteobacteria; c__Gammaproteobacteria; o__Cellvibrionales; f__unclassified_o__Cellvibrionales; g__unclassified_o__Cellvibrionales	0	0	0	0	0	0	0	5.59336e-05	2.18919e-05	1.84366e-05	2.45634e-05	2.3153e-05	0	0	0	2.51566e-05	0	2.30319e-05	7.81067e-05	2.38039e-05	0	2.16118e-05	0	0	7.01246e-05	4.52039e-05	2.15509e-05	2.41234e-05	2.4206e-05	3.91221e-05	8.53261e-05	2.08416e-05	1.98523e-05	1.7831e-05	0	2.9597e-05	2.71157e-05	0	0	0	0	0	0	0	0.000130534	1.66157e-05	3.29908e-05	0	4.50351e-05
d__Bacteria; k__norank; p__Bacteroidetes; c__Cytophagia; o__Cytophagales; f__Flammeovirgaceae; g__Reichenbachiella	0	0	0	0	0	0	0	5.59336e-05	0	0	4.91268e-05	9.26119e-05	0	4.57425e-05	6.63864e-05	0	0	4.60638e-05	1.95267e-05	4.76077e-05	0	0	6.08544e-05	8.60807e-05	4.67497e-05	2.26019e-05	3.19643e-05	3.14252e-05	2.4206e-05	3.91221e-05	2.13315e-05	0	3.97046e-05	0	0	1.77663e-05	1.79744e-05	0	0	0	0	0	0	0	6.52671e-05	0	0	0	1.63168e-05
d__Bacteria; k__norank; p__Verrucomicrobia; c__Verrucomicrobiae; o__Verrucomicrobiales; f__Verrucomicrobiaceae; g__Persicirhabdus	0	0	0	0	0	0	0.000329175	0	6.56757e-05	0	0	2.3153e-05	4.18174e-05	2.28713e-05	0	0	0	6.90958e-05	5.858e-05	2.38039e-05	0	2.16118e-05	2.02848e-05	4.30404e-05	0	2.26019e-05	3.70855e-05	7.25421e-05	0	0	0	2.08416e-05	0	0	1.6234e-05	5.29652e-06	9.14279e-06	0	0	1.77289e-05	3.4093e-05	3.56125e-05	1.74869e-05	1.74352e-05	2.17557e-05	1.66157e-05	0	0	9.59285e-06
d__Bacteria; k__norank; p__Chloroflexi; c__SBR2076; o__norank_c__SBR2076; f__norank_c__SBR2076; g__norank_c__SBR2076	0	0	0	0	0	0	0	0	0	0	0	0	0	0	0	0	0	0	0.000683434	0	0	0	0	0	0	0	3.41717e-05	0.00015282	0	0	0	4.16832e-05	0	0	0	5.95474e-06	1.57548e-05	0	0	0	0	0	0	0	0	0	0	0	0
d__Bacteria; k__norank; p__Proteobacteria; c__Gammaproteobacteria; o__Xanthomonadales; f__Xanthomonadaceae; g__norank_f__Xanthomonadaceae	0	0	0	0	0	0	0	0	0	0	0	0	0	0	0	0	0	2.30319e-05	0.00070296	0	0	0	0	0	0	0	3.62996e-05	0.000157	0	0	0	0	0	0	0	0	0	0	0	0	0	0	0	0	0	0	0	0	0
d__Bacteria; k__norank; p__Proteobacteria; c__Betaproteobacteria; o__Neisseriales; f__Neisseriaceae; g__Neisseria	0	0	0	0	0	0	0	0	8.75676e-05	5.53097e-05	0	0	0	0	0	2.51566e-05	0	2.30319e-05	0	0	2.69251e-05	4.32236e-05	0	0	0.000537622	0	3.99418e-05	0.000119564	0	0	0	0	0	0	0	0	0	0	0	0	0	0	0	0	0	0	0	1.88175e-05	4.70438e-06
d__Bacteria; k__norank; p__Bacteroidetes; c__Cytophagia; o__Cytophagales; f__Flammeovirgaceae; g__Marinoscillum	0	0	0	1.90063e-05	4.75159e-06	9.50317e-06	6.5835e-05	3.72891e-05	2.18919e-05	0	0	2.3153e-05	2.09087e-05	2.28713e-05	0	0	0	0	0.000156213	2.38039e-05	2.69251e-05	0	8.11392e-05	0.000129121	0	6.78058e-05	3.38479e-05	4.49177e-05	0	1.95611e-05	0	0	0	0	0	2.79444e-06	7.39338e-06	1.66315e-05	1.7711e-05	0	0	0	6.8685e-06	9.41282e-06	2.17557e-05	0	0	0	5.43892e-06
d__Bacteria; k__norank; p__Proteobacteria; c__Gammaproteobacteria; o__Cellvibrionales; f__Microbulbiferaceae; g__Microbulbifer	0	0	0	0	0	0	0.000164587	5.59336e-05	6.56757e-05	1.84366e-05	2.45634e-05	0	4.18174e-05	0	2.21288e-05	7.54698e-05	0	0	9.76334e-05	2.38039e-05	0	0	2.02848e-05	2.15202e-05	9.34995e-05	0	3.62677e-05	4.40197e-05	0	0	2.13315e-05	0	3.97046e-05	0	3.24681e-05	1.33577e-05	1.7496e-05	0	0	0	0	0	0	0	0	0	0	0	0
d__Bacteria; k__norank; p__Verrucomicrobia; c__Verrucomicrobiae; o__Verrucomicrobiales; f__Verrucomicrobiaceae; g__Roseibacillus	0	0	0	0	0	0	3.29175e-05	0	2.18919e-05	1.84366e-05	2.45634e-05	0	4.18174e-05	0	2.21288e-05	0	0	2.30319e-05	9.76334e-05	2.38039e-05	2.69251e-05	2.16118e-05	0	4.30404e-05	0.000186999	0	2.924e-05	4.37019e-05	0	1.95611e-05	2.13315e-05	0	3.97046e-05	1.7831e-05	1.6234e-05	1.63803e-05	1.36468e-05	0	0	0	0	1.78063e-05	3.56125e-06	7.96321e-06	0	0	1.64954e-05	0	4.12385e-06
d__Bacteria; k__norank; p__Bacteroidetes; c__Bacteroidia; o__Bacteroidales; f__Porphyromonadaceae; g__unclassified_f__Porphyromonadaceae	0.000176897	8.31826e-05	0.000121682	0	9.54404e-05	7.43482e-05	6.5835e-05	0	0	0	0	2.3153e-05	0	0	0.000154902	0	0	0	0	0	0	0	0	0	0	0	1.21945e-05	3.69143e-05	0	0	0	0	0	1.7831e-05	0	2.54729e-06	6.7395e-06	0	0	5.31868e-05	0	0	1.06374e-05	2.37858e-05	0	0	0	0	0
d__Bacteria; k__norank; p__Proteobacteria; c__Deltaproteobacteria; o__Desulfuromonadales; f__unclassified_o__Desulfuromonadales; g__unclassified_o__Desulfuromonadales	0	0	0	3.80127e-05	9.50317e-06	1.90063e-05	0	3.72891e-05	0	0.000129056	0	4.63059e-05	2.09087e-05	0.000114356	4.42576e-05	0	2.36189e-05	0	0	0	0	4.32236e-05	4.05696e-05	2.15202e-05	0	2.26019e-05	2.71854e-05	3.69413e-05	0	3.91221e-05	0	0	0	0	0	5.58887e-06	1.47868e-05	1.66315e-05	0	1.77289e-05	1.70465e-05	0	1.02814e-05	9.39375e-06	0	0	0	1.88175e-05	4.70438e-06
d__Bacteria; k__norank; p__Proteobacteria; c__Deltaproteobacteria; o__Desulfobacterales; f__Desulfobacteraceae; g__Desulfocella	0	0	0	0	0	0	0.00111919	0	0	0	0	0	0	0	0	0	0	0	0	0	0	0	0	0	0	0	5.59597e-05	0.000250259	0	0	0	0	0	0	0	0	0	0	0	0	0	0	0	0	0	0	0	0	0
d__Bacteria; k__norank; p__Verrucomicrobia; c__Verrucomicrobiae; o__Verrucomicrobiales; f__unclassified_o__Verrucomicrobiales; g__unclassified_o__Verrucomicrobiales	0	0	0	0	0	0	0	0	0.000153243	0.000110619	0	0	4.18174e-05	0	2.21288e-05	7.54698e-05	0	0	9.76334e-05	0	2.69251e-05	0	0	0	0.000116874	4.52039e-05	3.44958e-05	4.91053e-05	0	0	0	0	0	0	0	0	0	1.66315e-05	0	0	0	0	3.32629e-06	7.43782e-06	0	0	1.64954e-05	0	4.12385e-06
d__Bacteria; k__norank; p__Elusimicrobia; c__Elusimicrobia; o__Elusimicrobiales; f__Elusimicrobiaceae; g__Elusimicrobium	0	0	0	0	0	0	0	0	0	0	0	0	0	0	0	0	0	0	0	0	0	0	0	0	0	0	0	0	0	0	4.2663e-05	0	0	0	0	6.09472e-06	1.61251e-05	0	0	5.31868e-05	0.000494349	0	0.000109507	0.000216362	0	0	0	0	0
d__Bacteria; k__norank; p__Proteobacteria; c__Gammaproteobacteria; o__Vibrionales; f__Vibrionaceae; g__Grimontia	0	0	0	0	0	0	0	3.72891e-05	0	0	0	0	0	0	2.21288e-05	0	0	0	0	0	2.69251e-05	0	0	0	4.67497e-05	0	6.65464e-06	1.43361e-05	0	1.95611e-05	6.39945e-05	0	1.98523e-05	0	0	1.47726e-05	2.36095e-05	6.65259e-05	0.000318798	1.77289e-05	0	0	8.06107e-05	0.000135906	0	0	0	0	0
d__Bacteria; k__norank; p__Proteobacteria; c__Gammaproteobacteria; o__Arenicellales; f__Arenicellaceae; g__norank_f__Arenicellaceae	0	0	0	0	0	0	0.000230422	0	2.18919e-05	1.84366e-05	0	0	0	0	0	2.51566e-05	2.36189e-05	0	5.858e-05	0	0	4.32236e-05	2.02848e-05	2.15202e-05	0.000257123	4.52039e-05	3.82731e-05	7.25977e-05	0	0	0	0	1.98523e-05	0	0	2.83604e-06	7.50346e-06	0	0	1.77289e-05	0	0	3.54578e-06	7.92862e-06	0	0	0	0	0
d__Bacteria; k__norank; p__Actinobacteria; c__Actinobacteria; o__PeM15; f__norank_o__PeM15; g__norank_o__PeM15	0	0	0	0	0	0	0	0	0	0	0	0	0	0	0	0	2.36189e-05	2.30319e-05	0.00035148	0	0	0	0	0	0.000233749	0	3.1594e-05	9.15657e-05	0	0	0	0	3.97046e-05	0	0	5.67209e-06	1.50069e-05	0	0	0	1.70465e-05	0	3.4093e-06	7.62344e-06	0	0	0	0	0
d__Bacteria; k__norank; p__Proteobacteria; c__Gammaproteobacteria; o__Enterobacteriales; f__Enterobacteriaceae; g__Citrobacter	0	0	6.95326e-05	0	1.73831e-05	3.47663e-05	0	1.86445e-05	0	0	0	0	0	0	0	2.51566e-05	0	0	0	0	2.69251e-05	0	0	0	0	0	3.53631e-06	8.75192e-06	0	0	0	0	0	3.56621e-05	0.000178574	3.06052e-05	6.65881e-05	0	3.54221e-05	1.77289e-05	6.81861e-05	0	2.42674e-05	2.86087e-05	0	0	3.29908e-05	3.7635e-05	1.76564e-05
d__Bacteria; k__norank; p__Firmicutes; c__Clostridia; o__Clostridiales; f__Lachnospiraceae; g__Vallitalea	0.000196552	0.000228752	0	3.80127e-05	0.000115829	0.000113636	0	1.86445e-05	0	0	0	0	0	0	0	0	4.72378e-05	0	0	0	2.69251e-05	0	0	0	0	2.26019e-05	5.77047e-06	1.28736e-05	0	0	2.13315e-05	0	0	0	0	3.04736e-06	8.06255e-06	0	0	1.77289e-05	0	0	3.54578e-06	7.92862e-06	0	0	0	0	0
d__Bacteria; k__norank; p__Proteobacteria; c__Betaproteobacteria; o__Hydrogenophilales; f__Hydrogenophilaceae; g__Hydrogenophilus	0	0	0	0	0	0	0	0	0	0	0	0	0	0	2.21288e-05	0	0	0	0	0	0	0	0	0	0.000654496	0	3.38312e-05	0.000146173	0	0	0	0	0	0	0	0	0	0	0	0	0	0	0	0	0	0	0	0	0
d__Bacteria; k__norank; p__Cyanobacteria; c__Cyanobacteria; o__SubsectionI; f__FamilyI_o__SubsectionI; g__unclassified_f__FamilyI_o__SubsectionI	0	0	0	0	0	0	0	0	2.18919e-05	0	0	0	0	0	0	2.51566e-05	2.36189e-05	0	0	0	0	4.32236e-05	0	0	0	0	5.69455e-06	1.23324e-05	0	7.82442e-05	4.2663e-05	2.08416e-05	1.98523e-05	0	3.24681e-05	2.77242e-05	2.72169e-05	0	0	0	0	0	0	0	0.000130534	3.32314e-05	9.89723e-05	0	6.56845e-05
d__Bacteria; k__norank; p__Proteobacteria; c__Alphaproteobacteria; o__Sphingomonadales; f__unclassified_o__Sphingomonadales; g__unclassified_o__Sphingomonadales	0	0	0	0	0	0	0	0	6.56757e-05	1.84366e-05	0	0	0	0	0	5.03132e-05	4.72378e-05	2.30319e-05	0	2.38039e-05	8.07754e-05	2.16118e-05	0	0	0	4.52039e-05	1.88045e-05	2.56249e-05	0	0	0	0.000125049	1.98523e-05	0	9.74042e-05	3.46151e-05	5.34347e-05	0	0	0	0	0	0	0	0	0	0	0	0
d__Bacteria; k__norank; p__Actinobacteria; c__Actinobacteria; o__Bifidobacteriales; f__Bifidobacteriaceae; g__Bifidobacterium	0	0	0	0	0	0	0	0	0	0	0	0	0	0	0	0	0	0	0	0	0	0	0	0	0.000677871	0	3.38936e-05	0.000151577	0	0	0	0	0	0	0	0	0	0	0	0	0	0	0	0	0	0	0	0	0
d__Bacteria; k__norank; p__Proteobacteria; c__Gammaproteobacteria; o__Pseudomonadales; f__Moraxellaceae; g__Acinetobacter	0	0	0	0	0	0	0.000230422	0	4.37838e-05	0	0	0	2.09087e-05	0	0	0	0	0	0	0	0	0	0	0	0.000397373	0	3.46244e-05	9.98358e-05	0	0	0	0	0	0	0	0	0	0	0	1.77289e-05	0	0	3.54578e-06	7.92862e-06	0	0	0	0	0
d__Bacteria; k__norank; p__Bacteroidetes; c__Sphingobacteriia; o__Sphingobacteriales; f__Chitinophagaceae; g__Sediminibacterium	0	0	0	0	0	0	0	0	0.000131351	1.84366e-05	0	0	0	0	0	0	0	0	0	0	0	4.32236e-05	2.02848e-05	0	0.000350623	6.78058e-05	3.15863e-05	8.19027e-05	0	0	0	0	0	0	0	0	0	0	0	0	0	0	0	0	0	0	0	0	0
d__Bacteria; k__norank; p__Bacteroidetes; c__Bacteroidia; o__Bacteroidales; f__Bacteroidaceae; g__Bacteroides	0	0	0	0	0	0	0	0	0	0	0	0	0	0	0	0	0	0	0	0	0	0	0	0	0.000654496	0	3.27248e-05	0.00014635	0	0	0	0	0	0	0	0	0	0	0	0	0	0	0	0	0	0	0	0	0
d__Bacteria; k__norank; p__Proteobacteria; c__Betaproteobacteria; o__Burkholderiales; f__Burkholderiaceae; g__Burkholderia-Paraburkholderia	0	0	8.69157e-05	1.90063e-05	2.64805e-05	4.12743e-05	0	0	0	0	0	0	0	0	0	0	0	0	0	0	0	0	0	0	2.33749e-05	0	1.16874e-06	5.22678e-06	0	0	0	0	0	1.7831e-05	0.000146106	2.34196e-05	5.45063e-05	3.32629e-05	0	3.54578e-05	5.11396e-05	0	2.39721e-05	2.29436e-05	0	0	1.64954e-05	5.64525e-05	1.8237e-05
d__Bacteria; k__norank; p__Chloroflexi; c__Caldilineae; o__Caldilineales; f__Caldilineaceae; g__norank_f__Caldilineaceae	0	0	0	0	0	0	3.29175e-05	3.72891e-05	8.75676e-05	5.53097e-05	0	0	2.09087e-05	2.28713e-05	0	0	2.36189e-05	0	3.90533e-05	0	0	2.16118e-05	2.02848e-05	2.15202e-05	0	2.26019e-05	2.02777e-05	2.27958e-05	0	3.91221e-05	2.13315e-05	0	5.95569e-05	0	0	1.71444e-05	2.40662e-05	1.66315e-05	0	1.77289e-05	0	0	6.87208e-06	9.41798e-06	0	0	0	0	0
d__Bacteria; k__norank; p__Bacteroidetes; c__Flavobacteriia; o__Flavobacteriales; f__Cryomorphaceae; g__Phaeocystidibacter	0	0	0	0	0	0	0	5.59336e-05	4.37838e-05	0	2.45634e-05	4.63059e-05	2.09087e-05	2.28713e-05	2.21288e-05	2.51566e-05	0	0	9.76334e-05	2.38039e-05	0	4.32236e-05	2.02848e-05	8.60807e-05	0	4.52039e-05	2.88941e-05	2.81074e-05	0	0	0	0	0	0	0	0	0	0	0	0	0	0	0	0	0	0	0	0	0
d__Bacteria; k__norank; p__Lentisphaerae; c__Lentisphaeria; o__Victivallales; f__unclassified_o__Victivallales; g__unclassified_o__Victivallales	0	0	0.000156448	0	3.91121e-05	7.82241e-05	0.00013167	0	6.56757e-05	1.84366e-05	0	0	0	6.86138e-05	0	0	2.36189e-05	6.90958e-05	0	0	0	2.16118e-05	0	0	0	4.52039e-05	2.21963e-05	3.6046e-05	0	0	0	0	0	0	0	0	0	0	0	0	0	0	0	0	0	0	0	0	0
d__Bacteria; k__norank; p__Verrucomicrobia; c__Opitutae; o__unclassified_c__Opitutae; f__unclassified_c__Opitutae; g__unclassified_c__Opitutae	0	0	0	0	0	0	0	0	0.000240811	0.000221239	0	0	0	0	0	0	0	0	0	2.38039e-05	0	0	0	0	0	6.78058e-05	2.7683e-05	7.13678e-05	0	0	0	0	0	0	0	0	0	0	0	0	0	0	0	0	0	0	0	0	0
d__Bacteria; k__norank; p__Firmicutes; c__Bacilli; o__Bacillales; f__Staphylococcaceae; g__Staphylococcus	0	0	0	0	0	0	0	0	0	0	0	0	2.09087e-05	0	0	5.03132e-05	0	4.60638e-05	0	0	0	2.16118e-05	0	0	0.000444122	0	2.9151e-05	9.88903e-05	0	0	0	0	0	0	0	0	0	0	0	0	1.70465e-05	0	3.4093e-06	7.62344e-06	2.17557e-05	0	0	0	5.43892e-06
d__Bacteria; k__norank; p__Chlamydiae; c__Chlamydiae; o__norank_c__Chlamydiae; f__norank_c__Chlamydiae; g__norank_c__Chlamydiae	0	0	0	0	0	0	0	0	0.000437838	1.84366e-05	0	0	0	0	0	0	0	0	0	0	0	0	0	0	0	0.000135612	2.95943e-05	0.000100764	0	0	0	0	0	0	0	0	0	0	0	0	0	0	0	0	0	0	0	0	0
d__Bacteria; k__norank; p__Chloroflexi; c__Anaerolineae; o__Anaerolineales; f__Anaerolineaceae; g__norank_f__Anaerolineaceae	0	0	6.95326e-05	0	1.73831e-05	3.47663e-05	0.00026334	0	6.56757e-05	0	0	0	0	0	0	2.51566e-05	0	4.60638e-05	0	0	0	4.32236e-05	0	0	0.000116874	2.26019e-05	2.91468e-05	6.30221e-05	0	0	0	0	0	0	0	0	0	0	0	0	0	0	0	0	0	0	0	0	0
d__Bacteria; k__norank; p__Chloroflexi; c__Thermomicrobia; o__JG30-KF-CM45; f__norank_o__JG30-KF-CM45; g__norank_o__JG30-KF-CM45	0	0	0	0	0	0	0	0	0	0	0	0	0	0	0	0	0	0	0.000488167	0	0	0	0	0	0	0	2.44083e-05	0.000109157	0	0	0	0	0	0	0	0	0	0	0	0	0	0	0	0	0	0	0	0	0
d__Bacteria; k__norank; p__Proteobacteria; c__Gammaproteobacteria; o__Xanthomonadales; f__unclassified_o__Xanthomonadales; g__unclassified_o__Xanthomonadales	0	0	0	0	0	0	0	0	2.18919e-05	3.68732e-05	0	0	0	0	0	0	2.36189e-05	2.30319e-05	3.90533e-05	0	2.69251e-05	6.48354e-05	4.05696e-05	2.15202e-05	0	4.52039e-05	1.71762e-05	2.00433e-05	0	0	2.13315e-05	0	1.98523e-05	1.7831e-05	0	8.43069e-06	1.05638e-05	0	0	1.77289e-05	0	0	3.54578e-06	7.92862e-06	2.17557e-05	0	0	5.64525e-05	1.95521e-05
d__Bacteria; k__norank; p__Bacteroidetes; c__Sphingobacteriia; o__Sphingobacteriales; f__norank_o__Sphingobacteriales; g__norank_o__Sphingobacteriales	0	0	0	0	0	0	0	0	4.37838e-05	0	0	0	0	2.28713e-05	2.21288e-05	0	0	2.30319e-05	3.90533e-05	0	0	0	0	2.15202e-05	0.000210374	2.26019e-05	2.02682e-05	4.70165e-05	0	0	4.2663e-05	0	3.97046e-05	1.7831e-05	0	1.43141e-05	1.94948e-05	0	0	0	0	0	0	0	0	0	1.64954e-05	0	4.12385e-06
d__Bacteria; k__norank; p__Firmicutes; c__Bacilli; o__Bacillales; f__Staphylococcaceae; g__unclassified_f__Staphylococcaceae	0	0	0	0	0	0	0	0	0	0	0	0	0	0	0	0	0	0	0	0	0	0	0	0	0.000560997	0	2.80498e-05	0.000125443	0	0	0	0	0	0	0	0	0	0	0	0	0	0	0	0	0	0	0	0	0
d__Bacteria; k__norank; p__Proteobacteria; c__Deltaproteobacteria; o__Bdellovibrionales; f__Bacteriovoracaceae; g__Deferrisoma	0	0	0	0	0	0	0	1.86445e-05	2.18919e-05	0	0	4.63059e-05	0	0	0	2.51566e-05	4.72378e-05	0	3.90533e-05	2.38039e-05	0	0	0	0	0.000280498	0	2.51296e-05	6.23979e-05	0	0	0	0	0	1.7831e-05	0	2.54729e-06	6.7395e-06	0	0	0	0	0	0	0	0	0	0	0	0
d__Bacteria; k__norank; p__Proteobacteria; c__Gammaproteobacteria; o__Alteromonadales; f__Shewanellaceae; g__Psychrobium	0	0	0	0	0	0	0.000724184	0	0	0	0	0	0	0	0	0	0	0	0	0	0	0	0	0	0	0	3.62092e-05	0.000161933	0	0	0	0	0	0	0	0	0	0	0	0	0	0	0	0	0	0	0	0	0
d__Bacteria; k__norank; p__Verrucomicrobia; c__Verrucomicrobiae; o__Verrucomicrobiales; f__Verrucomicrobiaceae; g__Haloferula	0	0	0	0	0	0	9.87524e-05	0	0	1.84366e-05	0	2.3153e-05	2.09087e-05	0	2.21288e-05	5.03132e-05	0	2.30319e-05	0	2.38039e-05	0	2.16118e-05	4.05696e-05	0	7.01246e-05	0	2.06417e-05	2.68448e-05	0	5.86832e-05	0	0	0	1.7831e-05	0	1.09306e-05	2.20806e-05	0	0	0	0	0	0	0	0	0	0	0	0
d__Bacteria; k__norank; p__Aminicenantes; c__norank_p__Aminicenantes; o__norank_p__Aminicenantes; f__norank_p__Aminicenantes; g__norank_p__Aminicenantes	0	0	0	0	0	0	0.000691267	0	0	0	0	0	0	0	0	0	0	0	0	0	0	0	0	0	0	0	3.45633e-05	0.000154572	0	0	0	0	0	0	0	0	0	0	0	0	0	0	0	0	0	0	0	0	0
d__Bacteria; k__norank; p__Proteobacteria; c__Alphaproteobacteria; o__Rhodobacterales; f__Rhodobacteraceae; g__Paracoccus	0	0	0	0	0	0	0	3.72891e-05	6.56757e-05	3.68732e-05	0	0	0	0	0	2.51566e-05	0	2.30319e-05	3.90533e-05	0	0	0	0	0	0.000233749	0	2.30414e-05	5.31988e-05	0	0	0	0	0	0	0	0	0	0	0	0	0	0	0	0	0	0	0	0	0
d__Bacteria; k__norank; p__Actinobacteria; c__Actinobacteria; o__Acidimicrobiales; f__Acidimicrobiales_Incertae_Sedis; g__Candidatus_Microthrix	0	0	0	0	0	0	0	1.86445e-05	0	0	0	0	2.09087e-05	0	0	2.51566e-05	2.36189e-05	0	0	0	2.69251e-05	0	0	0	0.000350623	0	2.32938e-05	7.77259e-05	0	0	0	0	1.98523e-05	0	0	2.83604e-06	7.50346e-06	0	0	0	0	0	0	0	0	0	0	0	0
d__Bacteria; k__norank; p__Proteobacteria; c__Alphaproteobacteria; o__Rhizobiales; f__Rhodobiaceae; g__Anderseniella	0	0	0	0	0	0	3.29175e-05	0	0	3.68732e-05	0	0	0	0	0	0	2.36189e-05	6.90958e-05	5.858e-05	0	2.69251e-05	4.32236e-05	2.02848e-05	0	9.34995e-05	2.26019e-05	2.1381e-05	2.74549e-05	0	0	0	0	1.98523e-05	0	0	2.83604e-06	7.50346e-06	1.66315e-05	0	0	0	0	3.32629e-06	7.43782e-06	0	0	0	0	0
d__Bacteria; k__norank; p__Firmicutes; c__Clostridia; o__Clostridiales; f__Lachnospiraceae; g__Marvinbryantia	0	0	0	0	0	0	0	0	0	0	9.82535e-05	0	0	0	0	0	0	0	0	0	0	0	0	0	0.000373998	0	2.36126e-05	8.53405e-05	0	0	0	0	0	0	0	0	0	0	0	0	0	0	0	0	0	0	0	0	0
d__Bacteria; k__norank; p__Firmicutes; c__Clostridia; o__Clostridiales; f__Ruminococcaceae; g__Ruminiclostridium_9	0	0	0	0	0	0	0	0	0	0	7.36902e-05	0	0	0	0	0	0	0	0	0	0	0	0	0	0	0	3.68451e-06	1.64776e-05	0	0	2.13315e-05	2.08416e-05	9.92615e-05	8.91552e-05	0	3.29414e-05	4.30018e-05	0	0	0	0	0	0	0	2.17557e-05	0	6.59816e-05	0	2.19343e-05
d__Bacteria; k__norank; p__Spirochaetae; c__Spirochaetes; o__Spirochaetales; f__Brevinemataceae; g__Brevinema	0	0	0.000347663	0	8.69157e-05	0.000173831	0	0	0	0	0	0	0	0	0	0	0	0	0	0	0	0	0	0	0	0	0	0	0	0	0	0	0	0	0	0	0	0	0	0	0	0	0	0	0	0	0	0	0
d__Bacteria; k__norank; p__Cyanobacteria; c__Cyanobacteria; o__Obscuribacterales; f__norank_o__Obscuribacterales; g__norank_o__Obscuribacterales	0	0	0	0	0	0	0	5.59336e-05	6.56757e-05	0	0	0	0	0	2.21288e-05	0	0	2.30319e-05	3.90533e-05	2.38039e-05	0	0	0	0	0.000163624	0	1.96626e-05	3.94664e-05	0	0	0	0	0	0	1.6234e-05	2.31915e-06	6.13589e-06	0	0	0	1.70465e-05	0	3.4093e-06	7.62344e-06	0	0	0	0	0
d__Bacteria; k__norank; p__Acidobacteria; c__Acidobacteria; o__unclassified_c__Acidobacteria; f__unclassified_c__Acidobacteria; g__unclassified_c__Acidobacteria	0	0	0	0	0	0	0	3.72891e-05	0	0	2.45634e-05	0	0	0	0	0	2.36189e-05	2.30319e-05	0	0	0	4.32236e-05	0	0	0.000210374	0	1.8105e-05	4.73796e-05	0	0	2.13315e-05	0	0	0	0	3.04736e-06	8.06255e-06	0	0	1.77289e-05	0	0	3.54578e-06	7.92862e-06	2.17557e-05	0	0	0	5.43892e-06
d__Bacteria; k__norank; p__Verrucomicrobia; c__OPB35_soil_group; o__norank_c__OPB35_soil_group; f__norank_c__OPB35_soil_group; g__norank_c__OPB35_soil_group	0	0	0	0	0	0	0	1.86445e-05	0	3.68732e-05	0	0	0	0	0	0	0	2.30319e-05	7.81067e-05	0	0	0	0	4.30404e-05	0	0	9.98483e-06	2.07706e-05	0	0	2.13315e-05	0	3.97046e-05	1.7831e-05	1.6234e-05	1.35859e-05	1.48377e-05	0	1.7711e-05	0	0	1.78063e-05	7.10346e-06	9.72687e-06	2.17557e-05	1.66157e-05	0	0	9.59285e-06
d__Bacteria; k__norank; p__Actinobacteria; c__Actinobacteria; o__Actinomycetales; f__Actinomycetaceae; g__Actinomyces	0	0	0	0	0	0	0	1.86445e-05	0	1.84366e-05	0	0	0	0	0	2.51566e-05	0	0	1.95267e-05	0	2.69251e-05	0	4.05696e-05	0	0.000257123	2.26019e-05	2.14492e-05	5.68907e-05	0	0	0	0	0	0	0	0	0	0	0	0	0	0	0	0	0	0	0	0	0
d__Bacteria; k__norank; p__Deferribacteres; c__Deferribacteres; o__Unknown_Order_c__Deferribacteres; f__Unknown_Family_o__Unknown_Order_c__Deferribacteres; g__Caldithrix	0	0	0	0	0	0	0	0	2.18919e-05	0	0	0	4.18174e-05	4.57425e-05	4.42576e-05	0	0	2.30319e-05	3.90533e-05	2.38039e-05	0	2.16118e-05	2.02848e-05	0	4.67497e-05	4.52039e-05	1.86724e-05	1.9243e-05	0	0	0	0	0	0	0	0	0	0	0	1.77289e-05	0	0	3.54578e-06	7.92862e-06	0	0	0	0	0
d__Bacteria; k__norank; p__Proteobacteria; c__Alphaproteobacteria; o__Rhizobiales; f__Bradyrhizobiaceae; g__Bradyrhizobium	0	0	0	0	0	0	0	0	4.37838e-05	3.68732e-05	7.36902e-05	2.3153e-05	0	0	0	0	0	4.60638e-05	0	0	0	0	0	0	0.000163624	0	1.93594e-05	4.01588e-05	0	0	0	0	0	0	0	0	0	0	0	0	0	0	0	0	0	1.66157e-05	0	0	4.15393e-06
d__Bacteria; k__norank; p__Bacteroidetes; c__Cytophagia; o__Cytophagales; f__Flammeovirgaceae; g__Aureibacter	0	0	0	0.000247083	6.17706e-05	0.000123541	0	0	0	0	0	0	0	0	0	0	0	0	0	0	0	0	0	2.15202e-05	0	0	1.07601e-06	4.81206e-06	0	0	0	0	0	1.7831e-05	0	2.54729e-06	6.7395e-06	0	0	3.54578e-05	1.70465e-05	0	1.05009e-05	1.57837e-05	0	0	0	0	0
d__Bacteria; k__norank; p__Planctomycetes; c__Pla3_lineage; o__norank_c__Pla3_lineage; f__norank_c__Pla3_lineage; g__norank_c__Pla3_lineage	0	0	0	0	0	0	3.29175e-05	0	4.37838e-05	0	4.91268e-05	0	4.18174e-05	0	2.21288e-05	0	0	2.30319e-05	0	2.38039e-05	2.69251e-05	2.16118e-05	6.08544e-05	4.30404e-05	0	0	1.94521e-05	2.04291e-05	0	0	0	0	0	0	0	0	0	1.66315e-05	0	0	0	0	3.32629e-06	7.43782e-06	0	0	0	0	0
d__Bacteria; k__norank; p__Proteobacteria; c__Betaproteobacteria; o__Burkholderiales; f__Comamonadaceae; g__Pelomonas	0	0	0	0	0	0	0	0	2.18919e-05	0	0	0	0	0	0	2.51566e-05	0	2.30319e-05	0	0	0	0	0	0	0.000350623	0	2.10352e-05	7.8045e-05	0	0	0	0	0	0	0	0	0	0	0	0	0	0	0	0	0	0	0	0	0
d__Bacteria; k__norank; p__Acidobacteria; c__Acidobacteria; o__Subgroup_23; f__norank_o__Subgroup_23; g__norank_o__Subgroup_23	0	0	0	0	0	0	0	0	0	0	2.45634e-05	0	0	0	0	0	0	2.30319e-05	1.95267e-05	0	0	2.16118e-05	0	2.15202e-05	9.34995e-05	0	1.01877e-05	2.18989e-05	0	9.78053e-05	4.2663e-05	0	1.98523e-05	0	0	2.29029e-05	3.67612e-05	0	0	1.77289e-05	0	0	3.54578e-06	7.92862e-06	0	0	0	0	0
d__Bacteria; k__norank; p__Acidobacteria; c__Acidobacteria; o__Subgroup_10; f__unclassified_o__Subgroup_10; g__unclassified_o__Subgroup_10	0	0	0	0	0	0	0	0	0	0	0	2.3153e-05	2.09087e-05	0	0	0	2.36189e-05	0	3.90533e-05	0	0	2.16118e-05	0	2.15202e-05	0	0	7.49329e-06	1.22763e-05	0	0	0	0	9.92615e-05	0	0	1.41802e-05	3.75173e-05	0	0	3.54578e-05	0	0	7.09157e-06	1.58572e-05	6.52671e-05	0	0	0	1.63168e-05
d__Bacteria; k__norank; p__Bacteroidetes; c__Flavobacteriia; o__Flavobacteriales; f__Flavobacteriaceae; g__Myroides	0	0	0	0	0	0	0	0	0	0	0	0	0	0	0	0	0	0	0	0	0	0	0	0	0.000397373	0	1.98686e-05	8.88552e-05	0	0	0	0	0	0	0	0	0	0	0	0	0	0	0	0	0	0	0	0	0
d__Bacteria; k__norank; p__Proteobacteria; c__Gammaproteobacteria; o__Legionellales; f__Coxiellaceae; g__Coxiella	0	0	0	0	0	0	0	1.86445e-05	0	0	0	0	0	0	0	0	0	0	0.0002929	0	0	2.16118e-05	0	0	0	0	1.66578e-05	6.53152e-05	0	0	0	0	0	0	0	0	0	0	0	0	0	0	0	0	0	0	0	0	0
d__Bacteria; k__norank; p__Proteobacteria; c__Alphaproteobacteria; o__Rickettsiales; f__Mitochondria; g__norank_f__Mitochondria	0	0	3.47663e-05	0	8.69157e-06	1.73831e-05	0	0	0	5.53097e-05	7.36902e-05	0	0	0	0	0	0	9.21277e-05	0	0	5.38503e-05	2.16118e-05	0	0	0	0	1.48295e-05	2.89696e-05	0	0	0	0	0	0	0	0	0	0	0	0	0	0	0	0	0	1.66157e-05	0	0	4.15393e-06
d__Bacteria; k__norank; p__Proteobacteria; c__Gammaproteobacteria; o__Alteromonadales; f__Moritellaceae; g__Moritella	0	0	0	0	0	0	0	0	0	0	0	0	0	0	0	0	0	0	0	0	0	0	0	0	0	0	0	0	2.4206e-05	7.82442e-05	6.39945e-05	0	0	0	0	2.37778e-05	3.37779e-05	0	0	0	0	1.78063e-05	3.56125e-06	7.96321e-06	0	0	0.000115468	0	2.88669e-05
d__Bacteria; k__norank; p__Firmicutes; c__Clostridia; o__Halanaerobiales; f__ODP1230B8.23; g__norank_f__ODP1230B8.23	0	0	0	0	0	0	0	0	0	0	0	0	2.09087e-05	2.28713e-05	8.85152e-05	0	2.36189e-05	0	0	0	0	0	0	4.30404e-05	0	0	9.94772e-06	2.20363e-05	0	0	0	0	0	0	0	0	0	0	0	0	0	0	0	0	4.35114e-05	0	0	9.40875e-05	3.43997e-05
d__Bacteria; k__norank; p__Proteobacteria; c__Gammaproteobacteria; o__Xanthomonadales; f__Xanthomonadales_Incertae_Sedis; g__norank_f__Xanthomonadales_Incertae_Sedis	0	0	0	0	0	0	0	0	0	0	0	0	0	0	0	0	0	0	0.000312427	0	0	0	0	0	0	0	1.56213e-05	6.98608e-05	0	0	0	0	0	0	0	0	0	0	0	0	0	0	0	0	0	0	0	0	0
d__Bacteria; k__norank; p__Proteobacteria; c__Deltaproteobacteria; o__Myxococcales; f__Sandaracinaceae; g__Sandaracinus	0	0	0	0	0	0	0	1.86445e-05	0	3.68732e-05	4.91268e-05	0	2.09087e-05	2.28713e-05	4.42576e-05	2.51566e-05	0	2.30319e-05	0	0	0	0	0	0	0	2.26019e-05	1.31736e-05	1.66116e-05	0	0	4.2663e-05	0	0	0	0	6.09472e-06	1.61251e-05	0	0	0	0	1.78063e-05	3.56125e-06	7.96321e-06	0	0	0	0	0
d__Bacteria; k__norank; p__Proteobacteria; c__Alphaproteobacteria; o__Rhodobacterales; f__Rhodobacteraceae; g__Defluviimonas	0	0	0	0	0	0	0	0	0	0	0	0	0	0	0	0	0	0	0.0002929	0	0	0	0	0	0	0	1.4645e-05	6.54945e-05	0	0	0	0	0	0	0	0	0	0	0	0	0	0	0	0	0	0	0	0	0
d__Bacteria; k__norank; p__Proteobacteria; c__Alphaproteobacteria; o__Rhodobacterales; f__Rhodobacteraceae; g__Maritimibacter	0	0	0	0	0	0	6.5835e-05	0	4.37838e-05	0	0	0	0	0	0	0	0	0	0	4.76077e-05	0	0	2.02848e-05	0	4.67497e-05	4.52039e-05	1.34732e-05	2.23931e-05	0	1.95611e-05	2.13315e-05	0	3.97046e-05	0	0	1.15139e-05	1.57382e-05	0	0	0	0	0	0	0	0	0	0	0	0
d__Bacteria; k__norank; p__Proteobacteria; c__Deltaproteobacteria; o__Desulfobacterales; f__Desulfobacteraceae; g__SEEP-SRB1	0	0	0	0	0	0	0	0	0	0	0	0	0	0	0	0	0	0	0	0	0	0	0	0	0.000327248	0	1.63624e-05	7.31749e-05	0	0	2.13315e-05	0	0	0	0	3.04736e-06	8.06255e-06	0	0	0	0	0	0	0	0	0	0	0	0
d__Bacteria; k__norank; p__Gemmatimonadetes; c__Gemmatimonadetes; o__Gemmatimonadales; f__Gemmatimonadaceae; g__norank_f__Gemmatimonadaceae	0	0	0	0	0	0	0	0	0	3.68732e-05	0	0	0	2.28713e-05	2.21288e-05	5.03132e-05	0	0	5.858e-05	0	0	2.16118e-05	6.08544e-05	2.15202e-05	0	0	1.47376e-05	2.1306e-05	0	0	0	0	0	1.7831e-05	0	2.54729e-06	6.7395e-06	0	0	0	0	0	0	0	0	0	0	0	0
d__Bacteria; k__norank; p__Proteobacteria; c__Deltaproteobacteria; o__Desulfobacterales; f__Desulfobacteraceae; g__Desulfobotulus	0	0	0	0	0	0	0.000493762	0	0	0	0	0	0	0	0	0	0	0	0	0	0	0	0	0	0	0	2.46881e-05	0.000110409	0	0	0	0	0	0	0	0	0	0	0	0	0	0	0	0	0	0	0	0	0
d__Bacteria; k__norank; p__Cloacimonetes; c__MSBL8; o__norank_c__MSBL8; f__norank_c__MSBL8; g__norank_c__MSBL8	0	0	0	0	0	0	0.000493762	0	0	0	0	0	0	0	0	0	0	0	0	0	0	0	0	0	0	0	2.46881e-05	0.000110409	0	0	0	0	0	0	0	0	0	0	0	0	0	0	0	0	0	0	0	0	0
d__Bacteria; k__norank; p__Firmicutes; c__Clostridia; o__Clostridiales; f__Clostridiaceae_4; g__Clostridium_sensu_stricto_f__Clostridiaceae_4	0	0	0	9.50317e-05	2.37579e-05	4.75159e-05	3.29175e-05	1.86445e-05	2.18919e-05	0	0	0	2.09087e-05	0	0	0	2.36189e-05	0	0	0	0	0	0	0	0	0	5.89907e-06	1.07837e-05	0	0	2.13315e-05	0	1.98523e-05	0	0	5.8834e-06	1.00569e-05	0	0	0	1.70465e-05	0	3.4093e-06	7.62344e-06	0	1.66157e-05	0	0	4.15393e-06
d__Bacteria; k__norank; p__Firmicutes; c__Bacilli; o__Lactobacillales; f__Leuconostocaceae; g__Leuconostoc	0	0	0	0	0	0	0	0	0	1.84366e-05	0	0	0	0	0	0	0	0	0	0	0	0	0	0	0.000303873	0	1.61155e-05	6.78561e-05	0	0	0	0	0	0	0	0	0	0	0	0	0	0	0	0	0	0	0	0	0
d__Bacteria; k__norank; p__Deferribacteres; c__Deferribacteres; o__Deferribacterales; f__Deferribacteraceae; g__Geovibrio	0	0	0	0	0	0	0	0	0.000197027	0	0	0	0	0	0	0	0	0	0	0	0	0	0	0	0	0.00011301	1.55018e-05	4.96221e-05	0	0	0	0	0	0	0	0	0	0	0	0	0	0	0	0	0	0	0	0	0
d__Bacteria; k__norank; p__Verrucomicrobia; c__Opitutae; o__Puniceicoccales; f__Puniceicoccaceae; g__Lentimonas	0	0	0	0	0	0	0	3.72891e-05	0	0	2.45634e-05	0	0	2.28713e-05	2.21288e-05	0	2.36189e-05	0	1.95267e-05	7.14116e-05	0	0	2.02848e-05	4.30404e-05	0	0	1.42367e-05	1.95416e-05	0	0	0	0	0	0	0	0	0	0	0	1.77289e-05	0	0	3.54578e-06	7.92862e-06	0	0	0	0	0
d__Bacteria; k__norank; p__Proteobacteria; c__Alphaproteobacteria; o__Rhizobiales; f__Methylobacteriaceae; g__Methylobacterium	0	0	0	0	0	0	0	0	2.18919e-05	0	0	0	0.000104543	0	4.42576e-05	5.03132e-05	0	0	0	0	0	4.32236e-05	0	0	0	4.52039e-05	1.54717e-05	2.81191e-05	0	0	0	0	0	0	0	0	0	0	0	0	0	0	0	0	0	0	0	0	0
d__Bacteria; k__norank; p__Planctomycetes; c__Phycisphaerae; o__Phycisphaerales; f__Phycisphaeraceae; g__norank_f__Phycisphaeraceae	0	0	0	1.90063e-05	4.75159e-06	9.50317e-06	0	0	0	1.84366e-05	0	2.3153e-05	0	0	0	0	0	0	1.95267e-05	0	0	0	0	0	0.000210374	0	1.35745e-05	4.69204e-05	0	0	0	0	1.98523e-05	0	0	2.83604e-06	7.50346e-06	0	0	0	0	0	0	0	0	0	0	0	0
d__Bacteria; k__norank; p__Bacteroidetes; c__Sphingobacteriia; o__Sphingobacteriales; f__Saprospiraceae; g__Phaeodactylibacter	0	0	0	0	0	0	0	0	0	5.53097e-05	2.45634e-05	0	0	0	0	0.000100626	0	0	5.858e-05	0	0	0	0	2.15202e-05	0	0	1.303e-05	2.7422e-05	0	0	0	0	1.98523e-05	0	0	2.83604e-06	7.50346e-06	1.66315e-05	0	0	0	0	3.32629e-06	7.43782e-06	0	0	0	0	0
d__Bacteria; k__norank; p__Firmicutes; c__Clostridia; o__Clostridiales; f__Eubacteriaceae; g__Anaerofustis	5.89657e-05	0	0	1.90063e-05	1.9493e-05	2.77986e-05	0	0	2.18919e-05	0	0	0	0	0	0	0	0	0	0	2.38039e-05	0	0	0	4.30404e-05	0	0	4.43681e-06	1.14814e-05	0	1.95611e-05	0	0	3.97046e-05	0	0	8.46652e-06	1.55848e-05	0	0	0	0	0	0	0	0	3.32314e-05	0	0	8.30786e-06
d__Bacteria; k__norank; p__Nitrospinae; c__Belgica2005-10-ZG-3; o__norank_c__Belgica2005-10-ZG-3; f__norank_c__Belgica2005-10-ZG-3; g__norank_c__Belgica2005-10-ZG-3	0	0	0	0	0	0	0	0	0	0	0	0	0	0	0	0	0	0	0	0	0	0	0	0	0.000257123	0	1.28562e-05	5.74946e-05	0	1.95611e-05	2.13315e-05	0	0	0	0	5.84179e-06	9.98985e-06	0	0	0	0	0	0	0	0	0	0	0	0
d__Bacteria; k__norank; p__Bacteroidetes; c__Cytophagia; o__Cytophagales; f__Flammeovirgaceae; g__Candidatus_Amoebophilus	0	0	0	0	0	0	0	0	0	0	0	0	2.09087e-05	2.28713e-05	0	2.51566e-05	0	0	5.858e-05	0	0	2.16118e-05	0	0	0.000140249	0	1.44689e-05	3.32254e-05	0	0	0	0	0	0	0	0	0	0	0	0	0	0	0	0	0	0	0	0	0
d__Bacteria; k__norank; p__Proteobacteria; c__Alphaproteobacteria; o__Rhizobiales; f__Rhodobiaceae; g__norank_f__Rhodobiaceae	0	0	0	0	0	0	0.00026334	0	2.18919e-05	0	0	0	0	0	0	0	0	0	5.858e-05	0	0	0	0	0	0	0	1.71906e-05	5.9537e-05	0	0	2.13315e-05	0	0	0	0	3.04736e-06	8.06255e-06	0	0	0	0	0	0	0	0	0	0	0	0
d__Bacteria; k__norank; p__Bacteroidetes; c__Flavobacteriia; o__Flavobacteriales; f__Cryomorphaceae; g__Owenweeksia	0	0	0	0	0	0	0	0	6.56757e-05	3.68732e-05	0	0	0	0	0	5.03132e-05	0	0	1.95267e-05	0	2.69251e-05	0	0	6.45606e-05	0	0	1.31937e-05	2.29383e-05	0	1.95611e-05	0	0	0	0	0	2.79444e-06	7.39338e-06	0	0	0	0	0	0	0	0	0	0	0	0
d__Bacteria; k__norank; p__Firmicutes; c__Clostridia; o__Clostridiales; f__Lachnospiraceae; g__Coprococcus_1	0	0	0	0	0	0	0	0	0	0	0	0	0	0	0	0	0	0	0	0	0	0	0	0	0.000303873	0	1.51937e-05	6.79481e-05	0	0	0	0	0	0	0	0	0	0	0	0	0	0	0	0	0	0	0	0	0
d__Bacteria; k__norank; p__Proteobacteria; c__Gammaproteobacteria; o__Alteromonadales; f__norank_o__Alteromonadales; g__norank_o__Alteromonadales	1.96552e-05	0	0	0	4.91381e-06	9.82762e-06	0	0	0	0	0	0	0	0	0	0	0	0	0	0	0	0	0	0	0	0	0	0	0	1.95611e-05	6.39945e-05	0	0	8.91552e-05	0	2.4673e-05	3.68901e-05	0	0	0	0	0	0	0	0	0	4.94862e-05	0	1.23715e-05
d__Bacteria; k__norank; p__Actinobacteria; c__Actinobacteria; o__Gaiellales; f__norank_o__Gaiellales; g__norank_o__Gaiellales	0	0	0	0	0	0	0	0	2.18919e-05	0	0	0	0	0	0	2.51566e-05	0	0	5.858e-05	0	0	0	2.02848e-05	0	0.000140249	0	1.33081e-05	3.33111e-05	0	0	0	0	0	0	0	0	0	0	0	0	0	0	0	0	0	0	0	0	0
d__Bacteria; k__norank; p__Bacteroidetes; c__Bacteroidia; o__Bacteroidales; f__Prevotellaceae; g__Prevotella_7	0	0	0	1.90063e-05	4.75159e-06	9.50317e-06	0	0	0	0.000110619	0	0	0	0	0	0	0	0	3.90533e-05	0	0	0	4.05696e-05	0	0	0	9.51212e-06	2.67524e-05	0	0	0	2.08416e-05	0	0	0	2.97737e-06	7.87738e-06	0	0	0	0	0	0	0	0	0	0	0	0
d__Bacteria; k__norank; p__Proteobacteria; c__Gammaproteobacteria; o__Cellvibrionales; f__Halieaceae; g__Luminiphilus	0	0	0	0	0	0	3.29175e-05	0	0	0	0	0	0	0	0	0	0	0	0	0	0	0	0	0	0	0	1.64587e-06	7.36057e-06	0	1.95611e-05	0	0	0	0	1.6234e-05	5.11358e-06	8.78576e-06	0	0	3.54578e-05	0	1.78063e-05	1.06528e-05	1.58659e-05	0	6.64628e-05	3.29908e-05	0	2.48634e-05
d__Bacteria; k__norank; p__Proteobacteria; c__Gammaproteobacteria; o__Cellvibrionales; f__Cellvibrionaceae; g__Simiduia	0	0	0	1.90063e-05	4.75159e-06	9.50317e-06	6.5835e-05	1.86445e-05	4.37838e-05	1.84366e-05	0	0	2.09087e-05	0	0	0	0	0	1.95267e-05	0	0	2.16118e-05	0	2.15202e-05	0	2.26019e-05	1.26435e-05	1.77722e-05	0	0	0	0	0	0	0	0	0	0	0	0	0	0	0	0	0	0	0	0	0
d__Bacteria; k__norank; p__Fusobacteria; c__Fusobacteriia; o__Fusobacteriales; f__Leptotrichiaceae; g__Leptotrichia	0	0	0	0	0	0	0	0	0	1.84366e-05	0	0	0	0	0	0	0	0	1.95267e-05	0	2.69251e-05	2.16118e-05	2.02848e-05	0	0.000163624	0	1.35205e-05	3.65927e-05	0	0	0	0	0	0	0	0	0	0	0	0	0	0	0	0	0	0	0	0	0
d__Bacteria; k__norank; p__Proteobacteria; c__Gammaproteobacteria; o__Oceanospirillales; f__Oceanospirillaceae; g__Neptuniibacter	0	0	0	0	0	0	3.29175e-05	0	0	0	0	0.000254683	0	0	0	0	0	0	0	0	0	0	0	0	0	0	1.438e-05	5.7037e-05	0	0	0	0	0	0	0	0	0	0	0	0	0	0	0	0	0	0	0	0	0
d__Bacteria; k__norank; p__Saccharibacteria; c__norank_p__Saccharibacteria; o__norank_p__Saccharibacteria; f__norank_p__Saccharibacteria; g__norank_p__Saccharibacteria	0	0	0	0	0	0	0	0	0	0	0	0	0	0	0	0	0	0	1.95267e-05	0	0	0	0	0	0.000140249	2.26019e-05	9.11889e-06	3.15385e-05	0	0	0	0	0	0	1.6234e-05	2.31915e-06	6.13589e-06	0	0	0	0	0	0	0	2.17557e-05	1.66157e-05	0	0	9.59285e-06
d__Bacteria; k__norank; p__Firmicutes; c__Erysipelotrichia; o__Erysipelotrichales; f__Erysipelotrichaceae; g__Turicibacter	0	0	0	0	0	0	0	0	0	1.84366e-05	0	0	0	0	0	0	0	0	0	0	0	2.16118e-05	0	0	0.000210374	0	1.25211e-05	4.69762e-05	0	0	0	0	0	0	0	0	0	0	0	0	0	0	0	0	0	0	0	0	0
d__Bacteria; k__norank; p__Firmicutes; c__Clostridia; o__Clostridiales; f__Peptostreptococcaceae; g__Tepidibacter	0	0	0	0	0	0	3.29175e-05	0	0	0	0	0	0	0	0	0	0	0	0	0	0	0	0	2.15202e-05	0.000140249	0	9.73434e-06	3.18891e-05	0	0	0	0	1.98523e-05	0	0	2.83604e-06	7.50346e-06	0	1.7711e-05	0	1.70465e-05	0	6.95151e-06	9.52165e-06	0	0	0	0	0
d__Bacteria; k__norank; p__Proteobacteria; c__Gammaproteobacteria; o__Oceanospirillales; f__Oceanospirillaceae; g__Balneatrix	0	0	0	0	0	0	0.000362092	0	0	0	0	0	0	0	0	0	0	0	0	0	0	0	0	0	0	0	1.81046e-05	8.09663e-05	0	0	0	0	0	0	0	0	0	0	0	0	0	0	0	0	0	0	0	0	0
d__Bacteria; k__norank; p__Proteobacteria; c__Betaproteobacteria; o__Burkholderiales; f__Comamonadaceae; g__Schlegelella	0	0	0	0	0	0	0	1.86445e-05	0	0	0	0	0	0	0	0	0	0	0	0	0	0	0	0	0.000233749	0	1.26197e-05	5.22146e-05	0	0	0	0	0	0	0	0	0	0	0	0	0	0	0	0	0	0	0	0	0
d__Bacteria; k__norank; p__Firmicutes; c__Clostridia; o__Clostridiales; f__Ruminococcaceae; g__Faecalibacterium	0	0	0	0	0	0	0	0	0	0	0.000245634	0	0	0	0	0	0	0	0	0	0	0	0	0	0	0	1.22817e-05	5.49254e-05	0	0	0	0	0	0	0	0	0	0	1.7711e-05	0	0	0	3.54221e-06	7.92061e-06	0	0	0	0	0
d__Bacteria; k__norank; p__Fusobacteria; c__Fusobacteriia; o__Fusobacteriales; f__Fusobacteriaceae; g__Fusobacterium	0	0	0	0	0	0	0	0	2.18919e-05	0	0	0	0	0	0	0	0	0	1.95267e-05	0	0	2.16118e-05	2.02848e-05	0	4.67497e-05	6.78058e-05	9.89354e-06	1.85878e-05	0	0	4.2663e-05	0	0	0	0	6.09472e-06	1.61251e-05	0	0	0	0	0	0	0	0	0	0	0	0
d__Bacteria; k__norank; p__Peregrinibacteria; c__Candidatus_Peribacteria; o__norank_c__Candidatus_Peribacteria; f__norank_c__Candidatus_Peribacteria; g__norank_c__Candidatus_Peribacteria	0	0	0	0	0	0	0	0	0	0	0	0	0	0	0	0	0	0	0	0	0	0.000216118	0	0	0	0	1.08059e-05	4.83255e-05	0	0	0	0	0	0	0	0	0	0	0	0	0	0	0	0	0	0	0	0	0
d__Bacteria; k__norank; p__Verrucomicrobia; c__Opitutae; o__Puniceicoccales; f__Puniceicoccaceae; g__Puniceicoccus	0	0	3.47663e-05	0	8.69157e-06	1.73831e-05	3.29175e-05	0	0	0	0	0	0	0	0	0	0	0	0	0	0	0.000151283	0	0	0	0	9.21001e-06	3.42387e-05	0	0	0	0	0	0	0	0	0	0	0	0	0	0	0	0	0	0	0	0	0
d__Bacteria; k__norank; p__Firmicutes; c__Clostridia; o__Clostridiales; f__Clostridiaceae_3; g__Sporosalibacterium	3.93105e-05	0	0	0	9.82762e-06	1.96552e-05	0	0	0	0	0	0	0	0	0	0	0	0	0	0	0	0	0	0	0	0	0	0	0	1.95611e-05	2.13315e-05	0	0	0	0	5.84179e-06	9.98985e-06	0	0	0	0	3.56125e-05	7.12251e-06	1.59264e-05	0	3.32314e-05	0	3.7635e-05	1.77166e-05
d__Bacteria; k__norank; p__Proteobacteria; c__Gammaproteobacteria; o__Xanthomonadales; f__Xanthomonadaceae; g__Arenimonas	0	0	0	0	0	0	0	0	0	0	0	0	0	0	0	0	0	0	0.000195267	0	0	0	0	0	0	0	9.76334e-06	4.3663e-05	0	0	0	0	0	0	0	0	0	0	0	0	0	0	0	0	0	0	0	0	0
d__Bacteria; k__norank; p__Parcubacteria; c__norank_p__Parcubacteria; o__norank_p__Parcubacteria; f__norank_p__Parcubacteria; g__norank_p__Parcubacteria	0	0	0	0	0	0	0	0	0	0	0	0	0	0	0	0	0	0	0	0	0	0	0	0	0.000233749	0	1.16874e-05	5.22678e-05	0	0	0	0	0	0	0	0	0	0	0	0	0	0	0	0	0	0	0	0	0
d__Bacteria; k__norank; p__Proteobacteria; c__Alphaproteobacteria; o__Rhizobiales; f__Hyphomicrobiaceae; g__norank_f__Hyphomicrobiaceae	0	0	0	0	0	0	0	0	6.56757e-05	0	0	0	0	0	0	0	2.36189e-05	2.30319e-05	1.95267e-05	0	0	0	0	0	0	0	6.59266e-06	1.60814e-05	0	0	4.2663e-05	0	1.98523e-05	0	0	8.93076e-06	1.66129e-05	0	0	0	0	0	0	0	0	0	1.64954e-05	0	4.12385e-06
d__Bacteria; k__norank; p__Proteobacteria; c__Alphaproteobacteria; o__Rhodospirillales; f__Rhodospirillaceae; g__Fodinicurvata	3.93105e-05	4.15913e-05	1.73831e-05	0	2.45712e-05	1.96837e-05	0.00013167	0	0	0	0	0	0	0	0	0	0	0	0	0	0	0	0	0	0	0	6.5835e-06	2.94423e-05	0	0	0	0	0	0	0	0	0	0	0	0	0	0	0	0	0	0	0	0	0
d__Bacteria; k__norank; p__Proteobacteria; c__Alphaproteobacteria; o__Caulobacterales; f__Caulobacteraceae; g__Brevundimonas	0	0	0	0	0	0	3.29175e-05	0	0	0	2.45634e-05	0	0	0	0	0	0	2.30319e-05	0	0	0	2.16118e-05	0	0	0.000116874	0	1.09499e-05	2.70925e-05	0	0	0	0	0	0	0	0	0	0	0	0	0	0	0	0	0	0	0	0	0
d__Bacteria; k__norank; p__Proteobacteria; c__Gammaproteobacteria; o__Oceanospirillales; f__OM182_clade; g__norank_f__OM182_clade	0	0	0	0	0	0	0	0	6.56757e-05	0	0	0	2.09087e-05	0	0	0	0	0	1.95267e-05	0	0	4.32236e-05	0	0	0	2.26019e-05	8.59683e-06	1.78189e-05	0	0	0	2.08416e-05	0	0	0	2.97737e-06	7.87738e-06	0	0	0	0	0	0	0	0	0	0	0	0
d__Bacteria; k__norank; p__TM6__Dependentiae_; c__norank_p__TM6__Dependentiae_; o__norank_p__TM6__Dependentiae_; f__norank_p__TM6__Dependentiae_; g__norank_p__TM6__Dependentiae_	0	0	0	0	0	0	0	0	0	0	0	0	0	0	0	0	0	0	0	0	0	0	0	0	0.000210374	0	1.05187e-05	4.7041e-05	0	0	0	0	0	0	0	0	0	0	0	0	0	0	0	0	0	0	0	0	0
d__Bacteria; k__norank; p__Proteobacteria; c__Gammaproteobacteria; o__X35; f__norank_o__X35; g__norank_o__X35	0	0	0	0	0	0	0	0	0	0	0	0	0	0	0	0	0	0	0	0	0	0	0	0	0.000210374	0	1.05187e-05	4.7041e-05	0	0	0	0	0	0	0	0	0	0	0	0	0	0	0	0	0	0	0	0	0
d__Bacteria; k__norank; p__Lentisphaerae; c__Lentisphaeria; o__Victivallales; f__PRD18C08; g__norank_f__PRD18C08	0	0	0	0	0	0	0	0	2.18919e-05	0	0	0	0	0	0	5.03132e-05	0	0	0	0	0	0	0	0	0	0.000135612	1.03908e-05	3.18234e-05	0	0	0	0	0	0	0	0	0	0	0	0	0	0	0	0	0	0	0	0	0
d__Bacteria; k__norank; p__Bacteroidetes; c__Sphingobacteriia; o__Sphingobacteriales; f__unclassified_o__Sphingobacteriales; g__unclassified_o__Sphingobacteriales	0	0	0	0	0	0	0	0	0	0	0	0	0	0	0	0	0	0	7.81067e-05	0	5.38503e-05	2.16118e-05	0	2.15202e-05	0	2.26019e-05	9.88455e-06	2.11355e-05	0	0	0	0	0	0	0	0	0	0	0	0	0	0	0	0	0	0	0	0	0
d__Bacteria; k__norank; p__Firmicutes; c__Clostridia; o__Clostridiales; f__Family_XI_o__Clostridiales; g__Finegoldia	0	0	0	0	0	0	0	0	0	0	0	0	2.09087e-05	0	0	0	0	0	0	0	0	0	0	0	0.000186999	0	1.03954e-05	4.18295e-05	0	0	0	0	0	0	0	0	0	0	0	0	0	0	0	0	0	0	0	0	0
d__Bacteria; k__norank; p__Firmicutes; c__Clostridia; o__Clostridiales; f__Clostridiaceae_1; g__Clostridium_sensu_stricto_1	0	0	0	0	0	0	0	0	0	1.84366e-05	0	2.3153e-05	0	0	0	0	0	4.60638e-05	1.95267e-05	0	0	2.16118e-05	0	0	0	4.52039e-05	8.69979e-06	1.51759e-05	0	0	0	0	0	0	0	0	0	0	0	0	0	0	0	0	0	0	0	0	0
d__Bacteria; k__norank; p__Peregrinibacteria; c__norank_p__Peregrinibacteria; o__norank_p__Peregrinibacteria; f__norank_p__Peregrinibacteria; g__norank_p__Peregrinibacteria	0	0	0.000139065	0	3.47663e-05	6.95326e-05	0	0	0	0	0	0	0	0	0	0	0	0	0	0	0	0	0	0	0	0	0	0	0	0	0	0	0	0	0	0	0	0	0	0	0	0	0	0	0	0	0	0	0
d__Bacteria; k__norank; p__Proteobacteria; c__Gammaproteobacteria; o__Oceanospirillales; f__Oceanospirillaceae; g__Litoribacillus	0	0	0	0	0	0	0	0	0	0	0	0.000185224	0	0	0	0	0	0	0	0	0	0	0	0	0	0	9.26119e-06	4.14173e-05	0	0	0	0	0	0	0	0	0	0	0	0	0	0	0	0	0	0	0	0	0
d__Bacteria; k__norank; p__Actinobacteria; c__Actinobacteria; o__Corynebacteriales; f__Mycobacteriaceae; g__Mycobacterium	0	0	0	0	0	0	0	1.86445e-05	0	0	0	0	0	0	0	0	2.36189e-05	0	7.81067e-05	0	0	2.16118e-05	0	0	0	0	7.0991e-06	1.84466e-05	0	0	0	0	0	0	0	0	0	0	0	0	0	1.78063e-05	3.56125e-06	7.96321e-06	0	0	0	0	0
d__Bacteria; k__norank; p__Firmicutes; c__Clostridia; o__Clostridiales; f__Lachnospiraceae; g__[Ruminococcus]_torques_group	0	0	0	0	0	0	0	0	0	0	7.36902e-05	0	0	0	0	2.51566e-05	0	0	5.858e-05	0	0	0	0	0	2.33749e-05	0	9.04008e-06	2.10346e-05	0	0	0	0	0	0	0	0	0	0	0	0	0	0	0	0	0	0	0	0	0
d__Bacteria; k__norank; p__Proteobacteria; c__Alphaproteobacteria; o__Rhizobiales; f__Brucellaceae; g__Paenochrobactrum	0	0	3.47663e-05	1.90063e-05	1.34432e-05	1.68034e-05	0	0	0	0	0	0	0	0	0	0	0	0	0	0	0	0	0	0	0	0	0	0	0	0	0	0	0	0	4.87021e-05	6.95744e-06	1.84077e-05	0	1.7711e-05	0	1.70465e-05	0	6.95151e-06	9.52165e-06	0	0	0	0	0
d__Bacteria; k__norank; p__Proteobacteria; c__Gammaproteobacteria; o__Chromatiales; f__Ectothiorhodospiraceae; g__Thiogranum	0	0	0	0	0	0	3.29175e-05	1.86445e-05	0	0	0	0	0	0	0	0	0	0	0	0	0	0	0	2.15202e-05	0	0	3.65411e-06	9.25444e-06	0	0	0	0	3.97046e-05	0	0	5.67209e-06	1.50069e-05	0	0	0	0	0	0	0	2.17557e-05	0	1.64954e-05	1.88175e-05	1.42671e-05
d__Bacteria; k__norank; p__Tectomicrobia; c__Tectomicrobia_Incertae_Sedis; o__Unknown_Order_c__Tectomicrobia_Incertae_Sedis; f__Unknown_Family_o__Unknown_Order_c__Tectomicrobia_Incertae_Sedis; g__Candidatus_Entotheonella	0	0	0	0	0	0	3.29175e-05	0	2.18919e-05	0	0	0	0	0	0	2.51566e-05	0	0	0	0	0	0	0	0	9.34995e-05	0	8.67327e-06	2.2282e-05	0	0	0	0	0	0	0	0	0	0	0	0	0	0	0	0	0	0	0	0	0
d__Bacteria; k__norank; p__Proteobacteria; c__Gammaproteobacteria; o__Pseudomonadales; f__Moraxellaceae; g__Moraxella	0	0	0	0	0	0	0	0	0	0	0	0	0	0	0	0	0	0	1.95267e-05	0	0	0	8.11392e-05	0	0	4.52039e-05	7.29349e-06	2.04481e-05	0	0	0	0	0	0	0	0	0	0	0	0	0	0	0	0	0	0	0	0	0
d__Bacteria; k__norank; p__Tenericutes; c__Mollicutes; o__Anaeroplasmatales; f__Anaeroplasmataceae; g__Anaeroplasma	0	0	0	0	0	0	0	0	0	0	0.000171944	0	0	0	0	0	0	0	0	0	0	0	0	0	0	0	8.59719e-06	3.84478e-05	0	0	0	0	0	0	0	0	0	0	0	0	0	0	0	0	0	0	0	0	0
d__Bacteria; k__norank; p__Proteobacteria; c__Deltaproteobacteria; o__Oligoflexales; f__Oligoflexaceae; g__Pseudobacteriovorax	0	0	0	0	0	0	0	0	0	0	0	0	0	0	0	0	0	0	0	0	0	0	0	0	0.000163624	0	8.1812e-06	3.65874e-05	0	0	0	0	0	0	0	0	0	0	0	0	0	0	0	0	0	0	0	0	0
d__Bacteria; k__norank; p__Proteobacteria; c__Proteobacteria_Incertae_Sedis; o__Unknown_Order_c__Proteobacteria_Incertae_Sedis; f__Unknown_Family_o__Unknown_Order_c__Proteobacteria_Incertae_Sedis; g__Candidatus_Thiobios	0	0	0	0	0	0	0	0	2.18919e-05	1.84366e-05	0	0	0	0	2.21288e-05	0	0	0	0	0	0	0	0	0	0	0	3.12286e-06	7.65644e-06	0	1.95611e-05	0	0	1.98523e-05	0	1.6234e-05	7.94963e-06	9.98262e-06	0	0	0	0	0	0	0	2.17557e-05	0	0	0	5.43892e-06
d__Bacteria; k__norank; p__Planctomycetes; c__028H05-P-BN-P5; o__norank_c__028H05-P-BN-P5; f__norank_c__028H05-P-BN-P5; g__norank_c__028H05-P-BN-P5	0	0	0	0	0	0	0	0	6.56757e-05	1.84366e-05	0	0	0	0	0	2.51566e-05	0	0	1.95267e-05	0	0	0	0	0	0	0	6.43978e-06	1.59571e-05	0	1.95611e-05	0	0	0	0	0	2.79444e-06	7.39338e-06	0	0	0	0	0	0	0	0	0	0	0	0
d__Bacteria; k__norank; p__Actinobacteria; c__Actinobacteria; o__Corynebacteriales; f__Corynebacteriaceae; g__Corynebacterium	0	0	0	0	0	0	0	0	0	1.84366e-05	0	0	0	0	0	0	0	0	0	0	0	0	8.11392e-05	0	4.67497e-05	0	7.31627e-06	2.05688e-05	0	0	0	0	0	0	0	0	0	0	0	0	0	0	0	0	0	0	0	0	0
d__Bacteria; k__norank; p__Planctomycetes; c__Phycisphaerae; o__Phycisphaerales; f__Phycisphaeraceae; g__Phycisphaera	1.96552e-05	0	0	0	4.91381e-06	9.82762e-06	0	0	0	0	0	0	0	0	0	0	0	0	3.90533e-05	0	0	0	0	0	0	0	1.95267e-06	8.73259e-06	0	0	0	0	0	0	1.6234e-05	2.31915e-06	6.13589e-06	0	0	1.77289e-05	0	0	3.54578e-06	7.92862e-06	0	0	3.29908e-05	0	8.24769e-06
d__Bacteria; k__norank; p__Proteobacteria; c__Alphaproteobacteria; o__Rhodobacterales; f__Rhodobacteraceae; g__Rubellimicrobium	0	0	0	0	0	0	0	0.000111867	0	0	0	0	0	0	0	0	0	0	0	0	0	0	0	0	0	0	5.59336e-06	2.50143e-05	0	0	0	0	0	0	0	0	0	0	0	0	0	0	0	0	0	0	0	0	0
d__Bacteria; k__norank; p__Cyanobacteria; c__Cyanobacteria; o__SubsectionIII; f__FamilyI_o__SubsectionIII; g__Oscillatoria	0	0	0	0	0	0	0	0	0	0	0	0	0	0	0	0	0	0	0.00011716	0	0	0	0	0	0	0	5.858e-06	2.61978e-05	0	0	0	0	0	0	0	0	0	0	0	0	0	0	0	0	0	0	0	0	0
d__Bacteria; k__norank; p__Proteobacteria; c__Gammaproteobacteria; o__Oceanospirillales; f__Oleiphilaceae; g__Oleiphilus	0	0	0	0	0	0	0	0	0	0	0	6.94589e-05	0	0	0	0	0	0	0	0	0	0	0	0	0	0	3.47295e-06	1.55315e-05	0	0	0	0	0	0	4.87021e-05	6.95744e-06	1.84077e-05	0	0	0	0	0	0	0	0	0	0	0	0
d__Bacteria; k__norank; p__Proteobacteria; c__Alphaproteobacteria; o__Rhizobiales; f__MNG7; g__norank_f__MNG7	0	0	0	0	0	0	0	0	0	0	0	0	0	0	0	0	0	0	0.00011716	0	0	0	0	0	0	0	5.858e-06	2.61978e-05	0	0	0	0	0	0	0	0	0	0	0	0	0	0	0	0	0	0	0	0	0
d__Bacteria; k__norank; p__Proteobacteria; c__Deltaproteobacteria; o__Bdellovibrionales; f__unclassified_o__Bdellovibrionales; g__unclassified_o__Bdellovibrionales	0	0	0	0	0	0	0	0	0	0	0	0	0	0	0	0	0	0	0	0	0	0	0	0	0	0	0	0	0	0	0	0	9.92615e-05	0	0	1.41802e-05	3.75173e-05	0	0	1.77289e-05	0	0	3.54578e-06	7.92862e-06	0	0	0	0	0
d__Bacteria; k__norank; p__Proteobacteria; c__Betaproteobacteria; o__Burkholderiales; f__Comamonadaceae; g__Comamonas	0	0	0	0	0	0	0	0	0	0	0	0	0	0	0	0	0	2.30319e-05	0	0	2.69251e-05	0	0	0	7.01246e-05	0	6.00408e-06	1.69394e-05	0	0	0	0	0	0	0	0	0	0	0	0	0	0	0	0	0	0	0	0	0
d__Bacteria; k__norank; p__Actinobacteria; c__Actinobacteria; o__Acidimicrobiales; f__unclassified_o__Acidimicrobiales; g__unclassified_o__Acidimicrobiales	0	0	0	0	0	0	0	0	0	0	0	0	0	0	0	0	0	0	1.95267e-05	0	0	0	0	0	0	0	9.76334e-07	4.3663e-06	0	0	2.13315e-05	0	1.98523e-05	0	1.6234e-05	8.20255e-06	1.03418e-05	0	0	0	0	0	0	0	2.17557e-05	0	0	0	5.43892e-06
d__Bacteria; k__norank; p__Firmicutes; c__Clostridia; o__Clostridiales; f__Family_XI_o__Clostridiales; g__Anaerococcus	0	0	0	0	0	0	0	0	0	0	0	0	0	0	0	0	0	0	0	0	0	0	2.02848e-05	0	9.34995e-05	0	5.68921e-06	2.11589e-05	0	0	0	0	0	0	0	0	0	0	0	0	0	0	0	0	0	0	0	0	0
d__Bacteria; k__norank; p__Chloroflexi; c__Ardenticatenia; o__norank_c__Ardenticatenia; f__norank_c__Ardenticatenia; g__norank_c__Ardenticatenia	0	0	0	0	0	0	0	0	0	0	2.45634e-05	0	0	0	0	0	2.36189e-05	0	0	0	0	4.32236e-05	0	0	0	0	4.57029e-06	1.17243e-05	0	0	0	0	0	0	0	0	0	0	0	0	0	0	0	0	0	0	1.64954e-05	0	4.12385e-06
d__Bacteria; k__norank; p__Bacteroidetes; c__Sphingobacteriia; o__Sphingobacteriales; f__Saprospiraceae; g__Lewinella	0	0	0	0	0	0	0	0	0	0	0	0	0	0	0	0	0	0	0	0	0	0	0	2.15202e-05	0	0	1.07601e-06	4.81206e-06	0	0	0	0	1.98523e-05	0	0	2.83604e-06	7.50346e-06	0	0	1.77289e-05	0	0	3.54578e-06	7.92862e-06	2.17557e-05	0	0	1.88175e-05	1.01433e-05
d__Bacteria; k__norank; p__Proteobacteria; c__Gammaproteobacteria; o__Thiotrichales; f__Thiotrichaceae; g__norank_f__Thiotrichaceae	0	0	0	0	0	0	0	0	0	0	2.45634e-05	0	0	0	0	0	0	0	0	0	0	0	0	0	0	0	1.22817e-06	5.49254e-06	0	1.95611e-05	2.13315e-05	0	1.98523e-05	0	0	8.67784e-06	1.0837e-05	0	0	1.77289e-05	0	0	3.54578e-06	7.92862e-06	0	0	0	0	0
d__Bacteria; k__norank; p__Actinobacteria; c__Actinobacteria; o__Acidimicrobiales; f__norank_o__Acidimicrobiales; g__norank_o__Acidimicrobiales	0	0	0	0	0	0	6.5835e-05	1.86445e-05	0	0	0	0	0	0	0	0	0	0	0	0	0	0	0	0	2.33749e-05	0	5.39272e-06	1.56384e-05	0	1.95611e-05	0	0	0	0	0	2.79444e-06	7.39338e-06	0	0	0	0	0	0	0	0	0	0	0	0
d__Bacteria; k__norank; p__Proteobacteria; c__Gammaproteobacteria; o__Pseudomonadales; f__Pseudomonadaceae; g__Pseudomonas	0	0	0	0	0	0	0	0	0	0	0	0	0	0	0	0	0	0	1.95267e-05	0	2.69251e-05	0	0	0	0	0	2.32259e-06	7.24883e-06	0	0	0	0	0	0	0	0	0	0	0	0	1.70465e-05	0	3.4093e-06	7.62344e-06	0	0	1.64954e-05	1.88175e-05	8.82822e-06
d__Bacteria; k__norank; p__Proteobacteria; c__Epsilonproteobacteria; o__Campylobacterales; f__Helicobacteraceae; g__Sulfurovum	0	0	0	0	0	0	0	1.86445e-05	0	0	0	2.3153e-05	0	0	0	0	0	0	0	0	0	0	0	0	0	0	2.08988e-06	6.47395e-06	0	0	0	2.08416e-05	0	0	0	2.97737e-06	7.87738e-06	0	0	0	0	3.56125e-05	7.12251e-06	1.59264e-05	0	0	0	0	0
d__Bacteria; k__norank; p__Proteobacteria; c__Alphaproteobacteria; o__Rhodospirillales; f__Rhodospirillales_Incertae_Sedis; g__Geminicoccus	0	0	0	0	0	0	0	0	0	0	0	0	0	0	0	0	0	0	7.81067e-05	0	0	0	0	0	0	0	3.90533e-06	1.74652e-05	0	0	2.13315e-05	0	0	0	0	3.04736e-06	8.06255e-06	0	0	0	0	0	0	0	0	0	0	0	0
d__Bacteria; k__norank; p__Firmicutes; c__Clostridia; o__Clostridiales; f__Eubacteriaceae; g__unclassified_f__Eubacteriaceae	0	0	1.73831e-05	0	4.34579e-06	8.69157e-06	3.29175e-05	0	0	0	0	0	0	0	0	0	7.08567e-05	0	0	0	0	0	0	0	0	0	5.18871e-06	1.71154e-05	0	0	0	0	0	0	0	0	0	0	0	0	0	0	0	0	0	0	0	0	0
d__Bacteria; k__norank; p__Proteobacteria; c__Gammaproteobacteria; o__OXIC-003; f__norank_o__OXIC-003; g__norank_o__OXIC-003	0	0	0	0	0	0	3.29175e-05	0	0	0	0	2.3153e-05	0	0	2.21288e-05	0	0	0	0	0	0	0	0	2.15202e-05	0	2.26019e-05	6.11607e-06	1.10861e-05	0	0	0	0	0	0	0	0	0	0	0	0	0	0	0	0	0	0	0	0	0
d__Bacteria; k__norank; p__Bacteroidetes; c__Bacteroidia; o__Bacteroidales; f__Bacteroidales_S24-7_group; g__norank_f__Bacteroidales_S24-7_group	0	0	0	0	0	0	0	0	0	0	0	0	0	0	0	0	0	0	0	0	0	0	0	0	0.000116874	0	5.84372e-06	2.61339e-05	0	0	0	0	0	0	0	0	0	0	0	0	0	0	0	0	0	0	0	0	0
d__Bacteria; k__norank; p__Proteobacteria; c__Gammaproteobacteria; o__Oceanospirillales; f__Halomonadaceae; g__Halomonas	0	0	0	0	0	0	3.29175e-05	0	0	0	0	0	0	0	0	0	0	0	0	0	0	0	0	0	9.34995e-05	0	6.32085e-06	2.17965e-05	0	0	0	0	0	0	0	0	0	0	0	0	0	0	0	0	0	0	0	0	0
d__Bacteria; k__norank; p__Deinococcus-Thermus; c__Deinococci; o__Deinococcales; f__Deinococcaceae; g__Deinococcus	0	0	0	0	0	0	0	0	0	0	0	0	8.36348e-05	0	2.21288e-05	0	0	0	0	0	0	0	0	0	0	0	5.28818e-06	1.90914e-05	0	0	0	0	0	0	0	0	0	0	0	0	0	0	0	0	0	0	0	0	0
d__Bacteria; k__norank; p__Proteobacteria; c__Deltaproteobacteria; o__Myxococcales; f__Nannocystaceae; g__norank_f__Nannocystaceae	0	0	0	0	0	0	0	0	4.37838e-05	0	0	0	0	0	0	0	0	0	3.90533e-05	0	0	0	0	0	0	0	4.14186e-06	1.27714e-05	0	0	0	0	0	0	0	0	0	0	0	0	0	0	0	0	0	0	0	0	0
d__Bacteria; k__norank; p__Proteobacteria; c__Alphaproteobacteria; o__Sphingomonadales; f__Erythrobacteraceae; g__Erythrobacter	0	0	0	0	0	0	3.29175e-05	0	0	0	0	2.3153e-05	0	0	0	2.51566e-05	0	0	0	0	2.69251e-05	0	0	0	0	0	5.40761e-06	1.12217e-05	0	0	0	0	0	0	0	0	0	0	0	0	0	0	0	0	0	0	0	0	0
d__Bacteria; k__norank; p__Proteobacteria; c__Alphaproteobacteria; o__Rickettsiales; f__Rickettsiales_Incertae_Sedis; g__unclassified_f__Rickettsiales_Incertae_Sedis	0	0	0	0	0	0	0	7.45782e-05	0	0	0	0	0	0	0	0	0	0	0	0	0	0	0	0	0	0	3.72891e-06	1.66762e-05	0	0	0	0	0	0	0	0	0	0	0	0	0	0	0	0	0	0	0	0	0
d__Bacteria; k__norank; p__Proteobacteria; c__Deltaproteobacteria; o__Myxococcales; f__UASB-TL25; g__norank_f__UASB-TL25	0	0	0	0	0	0	0	0	0	0	0	0	0	0	0	0	0	0	0	0	0	0	0	0	9.34995e-05	0	4.67497e-06	2.09071e-05	0	0	0	0	0	0	0	0	0	0	0	0	0	0	0	0	0	0	0	0	0
d__Bacteria; k__norank; p__Firmicutes; c__Clostridia; o__Clostridiales; f__Lachnospiraceae; g__Oribacterium	0	0	0	0	0	0	0	0	0	0	0	0	0	0	0	0	0	0	7.81067e-05	0	0	0	0	0	0	0	3.90533e-06	1.74652e-05	0	0	0	0	0	0	0	0	0	0	0	0	0	0	0	0	0	0	0	0	0
d__Bacteria; k__norank; p__Proteobacteria; c__Gammaproteobacteria; o__Alteromonadales; f__Pseudoalteromonadaceae; g__Pseudoalteromonas	0	0	0	0	0	0	0	0	0	0	0	0	0	0	0	2.51566e-05	0	0	0	0	0	0	0	0	0	0	1.25783e-06	5.62519e-06	0	0	0	0	0	0	0	0	0	0	0	3.54578e-05	0	0	7.09157e-06	1.58572e-05	0	0	0	0	0
d__Bacteria; k__norank; p__BRC1; c__norank_p__BRC1; o__norank_p__BRC1; f__norank_p__BRC1; g__norank_p__BRC1	0	0	3.47663e-05	0	8.69157e-06	1.73831e-05	0	0	0	0	0	0	0	0	0	0	0	0	0	0	0	0	0	0	0	0	0	0	0	0	0	0	1.98523e-05	0	0	2.83604e-06	7.50346e-06	0	0	0	0	0	0	0	0	0	0	0	0
d__Bacteria; k__norank; p__Bacteroidetes; c__Flavobacteriia; o__Flavobacteriales; f__Flavobacteriaceae; g__Seonamhaeicola	0	0	0	0	0	0	0	0	0	0	0	6.94589e-05	0	0	0	0	0	0	0	0	0	0	0	0	0	0	3.47295e-06	1.55315e-05	0	0	0	0	0	0	0	0	0	0	0	0	0	0	0	0	0	0	0	0	0
d__Bacteria; k__norank; p__Proteobacteria; c__Gammaproteobacteria; o__Cellvibrionales; f__Spongiibacteraceae; g__BD1-7_clade	0	0	0	0	0	0	3.29175e-05	0	0	0	0	2.3153e-05	0	0	0	0	0	0	0	0	0	0	0	2.15202e-05	0	0	3.87953e-06	9.68374e-06	0	0	0	0	0	0	0	0	0	0	0	0	0	0	0	0	0	0	0	0	0
d__Bacteria; k__norank; p__Proteobacteria; c__Alphaproteobacteria; o__Sphingomonadales; f__Sphingomonadaceae; g__Sphingomonas	0	0	0	0	0	0	6.5835e-05	0	0	0	0	0	2.09087e-05	0	0	0	0	0	0	0	0	0	0	0	0	0	4.33718e-06	1.52094e-05	0	0	0	0	0	0	0	0	0	0	0	0	0	0	0	0	0	0	0	0	0
d__Bacteria; k__norank; p__Proteobacteria; c__Gammaproteobacteria; o__Alteromonadales; f__Pseudoalteromonadaceae; g__Psychrosphaera	0	0	0	0	0	0	0	0	0	0	0	6.94589e-05	0	0	0	0	0	0	0	0	0	0	0	0	0	0	3.47295e-06	1.55315e-05	0	0	0	0	0	0	0	0	0	0	0	0	0	0	0	0	0	0	0	0	0
d__Bacteria; k__norank; p__Actinobacteria; c__Actinobacteria; o__Bifidobacteriales; f__Bifidobacteriaceae; g__Scardovia	0	0	0	0	0	0	0	0	0	0	0	0	0	0	0	0	0	0	0	0	0	0	0	0	7.01246e-05	0	3.50623e-06	1.56803e-05	0	0	0	0	0	0	0	0	0	0	0	0	0	0	0	0	0	0	0	0	0
d__Bacteria; k__norank; p__Proteobacteria; c__Gammaproteobacteria; o__Xanthomonadales; f__norank_o__Xanthomonadales; g__norank_o__Xanthomonadales	0	0	0	0	0	0	0	1.86445e-05	0	0	0	2.3153e-05	0	0	0	0	0	0	0	0	0	0	0	0	0	0	2.08988e-06	6.47395e-06	0	0	0	0	0	0	0	0	0	0	0	0	0	0	0	0	0	0	0	0	0
d__Bacteria; k__norank; p__Proteobacteria; c__Alphaproteobacteria; o__Rhodobacterales; f__Rhodobacteraceae; g__Loktanella	0	0	0	0	0	0	3.29175e-05	0	0	0	0	0	0	0	0	0	0	0	1.95267e-05	0	0	0	0	0	0	0	2.62221e-06	8.3582e-06	0	0	0	0	0	0	0	0	0	0	0	0	0	0	0	0	0	0	0	0	0
d__Bacteria; k__norank; p__Proteobacteria; c__Deltaproteobacteria; o__Desulfuromonadales; f__C8S-102; g__norank_f__C8S-102	0	0	0	0	0	0	0	0	0	0	0	0	0	0	0	0	0	2.30319e-05	0	0	0	0	0	0	0	0	1.1516e-06	5.15009e-06	0	1.95611e-05	0	0	0	0	0	2.79444e-06	7.39338e-06	0	0	0	0	0	0	0	0	0	0	0	0
d__Bacteria; k__norank; p__Proteobacteria; c__Betaproteobacteria; o__Burkholderiales; f__Comamonadaceae; g__Tepidimonas	0	0	0	0	0	0	0	0	0	0	0	0	0	0	0	0	0	0	0	0	0	0	0	0	4.67497e-05	0	2.33749e-06	1.04536e-05	0	0	0	0	0	0	0	0	0	0	0	0	0	0	0	0	0	0	0	0	0
d__Bacteria; k__norank; p__Acidobacteria; c__Acidobacteria; o__Solibacterales; f__Solibacteraceae__Subgroup_3_; g__unclassified_f__Solibacteraceae__Subgroup_3_	0	0	0	0	0	0	0	0	0	0	0	0	0	0	0	0	0	4.60638e-05	0	0	0	0	0	0	0	0	2.30319e-06	1.03002e-05	0	0	0	0	0	0	0	0	0	0	0	0	0	0	0	0	0	0	0	0	0
d__Bacteria; k__norank; p__Proteobacteria; c__Gammaproteobacteria; o__Alteromonadales; f__Alteromonadaceae; g__Aestuariibacter	0	0	0	0	0	0	0	1.86445e-05	0	0	0	0	0	0	0	0	0	0	0	0	0	0	0	2.15202e-05	0	0	2.00824e-06	6.1988e-06	0	0	0	0	0	0	0	0	0	0	0	0	0	0	0	0	0	0	0	0	0
d__Bacteria; k__norank; p__Proteobacteria; c__Gammaproteobacteria; o__Pasteurellales; f__Pasteurellaceae; g__Haemophilus	0	0	0	0	0	0	0	0	0	0	0	0	0	0	0	0	0	0	1.95267e-05	0	0	2.16118e-05	0	0	0	0	2.05692e-06	6.34011e-06	0	0	0	0	0	0	0	0	0	0	0	0	0	0	0	0	0	0	0	0	0
d__Bacteria; k__norank; p__Proteobacteria; c__Deltaproteobacteria; o__Desulfobacterales; f__Desulfobulbaceae; g__SEEP-SRB4	0	0	0	0	0	0	0	0	0	0	0	0	0	0	0	0	4.72378e-05	0	0	0	0	0	0	0	0	0	2.36189e-06	1.05627e-05	0	0	0	0	0	0	0	0	0	0	0	0	0	0	0	0	0	0	0	0	0
d__Bacteria; k__norank; p__Proteobacteria; c__SPOTSOCT00m83; o__norank_c__SPOTSOCT00m83; f__norank_c__SPOTSOCT00m83; g__norank_c__SPOTSOCT00m83	0	0	0	0	0	0	0	0	0	0	0	0	0	0	2.21288e-05	0	0	0	0	0	0	0	0	0	0	2.26019e-05	2.23654e-06	6.88434e-06	0	0	0	0	0	0	0	0	0	0	0	0	0	0	0	0	0	0	0	0	0
d__Bacteria; k__norank; p__Proteobacteria; c__Alphaproteobacteria; o__Rhizobiales; f__Rhizobiaceae; g__unclassified_f__Rhizobiaceae	0	0	0	0	0	0	0	0	0	0	0	0	0	0	0	0	0	0	1.95267e-05	0	0	0	0	0	0	0	9.76334e-07	4.3663e-06	0	0	0	0	0	1.7831e-05	0	2.54729e-06	6.7395e-06	0	0	0	0	0	0	0	0	0	0	0	0
d__Bacteria; k__norank; p__Actinobacteria; c__Actinobacteria; o__Micrococcales; f__Microbacteriaceae; g__Microbacterium	0	0	0	0	0	0	0	0	0	0	0	0	0	0	0	2.51566e-05	0	0	1.95267e-05	0	0	0	0	0	0	0	2.23416e-06	6.93699e-06	0	0	0	0	0	0	0	0	0	0	0	0	0	0	0	0	0	0	0	0	0
d__Bacteria; k__norank; p__Ignavibacteriae; c__Ignavibacteria; o__Ignavibacteriales; f__IheB3-7; g__norank_f__IheB3-7	0	0	0	0	0	0	0	0	0	0	0	0	0	0	0	0	0	0	0	0	0	0	2.02848e-05	0	2.33749e-05	0	2.18298e-06	6.73775e-06	0	0	0	0	0	0	0	0	0	0	0	0	0	0	0	0	0	0	0	0	0
d__Bacteria; k__norank; p__Verrucomicrobia; c__Opitutae; o__Puniceicoccales; f__Puniceicoccaceae; g__norank_f__Puniceicoccaceae	0	0	0	0	0	0	0	0	0	0	0	0	0	0	0	0	0	0	3.90533e-05	0	0	0	0	0	0	0	1.95267e-06	8.73259e-06	0	0	0	0	0	0	0	0	0	0	0	0	0	0	0	0	0	0	0	0	0
d__Bacteria; k__norank; p__Proteobacteria; c__Alphaproteobacteria; o__Parvularculales; f__Parvularculaceae; g__norank_f__Parvularculaceae	0	0	0	0	0	0	3.29175e-05	0	0	0	0	0	0	0	0	0	0	0	0	0	0	0	0	0	0	0	1.64587e-06	7.36057e-06	0	0	0	0	0	0	0	0	0	0	0	0	0	0	0	0	0	0	0	0	0
d__Bacteria; k__norank; p__Proteobacteria; c__Gammaproteobacteria; o__Gammaproteobacteria_Incertae_Sedis; f__Unknown_Family_o__Gammaproteobacteria_Incertae_Sedis; g__Sedimenticola	0	0	0	0	0	0	0	0	0	0	0	0	0	0	0	0	0	0	1.95267e-05	0	0	0	0	0	0	0	9.76334e-07	4.3663e-06	0	0	0	0	0	0	0	0	0	0	0	0	0	0	0	0	0	0	0	0	0
d__Bacteria; k__norank; p__Chloroflexi; c__unclassified_p__Chloroflexi; o__unclassified_p__Chloroflexi; f__unclassified_p__Chloroflexi; g__unclassified_p__Chloroflexi	0	0	0	0	0	0	0	0	0	0	0	0	0	0	0	0	0	0	0	0	0	0	0	0	0	0	0	0	0	0	0	0	1.98523e-05	0	0	2.83604e-06	7.50346e-06	0	0	0	0	0	0	0	0	0	0	0	0
d__Bacteria; k__norank; p__Firmicutes; c__Erysipelotrichia; o__Erysipelotrichales; f__Erysipelotrichaceae; g__norank_f__Erysipelotrichaceae	0	0	0	0	0	0	0	0	0	0	0	0	0	0	0	0	0	0	1.95267e-05	0	0	0	0	0	0	0	9.76334e-07	4.3663e-06	0	0	0	0	0	0	0	0	0	0	0	0	0	0	0	0	0	0	0	0	0
d__Bacteria; k__norank; p__Actinobacteria; c__Actinobacteria; o__Micrococcales; f__Microbacteriaceae; g__norank_f__Microbacteriaceae	0	0	0	0	0	0	0	0	0	0	0	0	0	0	0	0	0	0	0	0	0	0	0	0	0	0	0	0	0	0	0	0	0	0	0	0	0	0	0	0	0	0	0	0	0	1.66157e-05	0	0	4.15393e-06
d__Bacteria; k__norank; p__Bacteroidetes; c__Flavobacteriia; o__Flavobacteriales; f__Flavobacteriaceae; g__Cloacibacterium	0	0	0	0	0	0	0	0	0	0	0	0	0	0	0	0	0	0	0	0	0	2.16118e-05	0	0	0	0	1.08059e-06	4.83255e-06	0	0	0	0	0	0	0	0	0	0	0	0	0	0	0	0	0	0	0	0	0
d__Bacteria; k__norank; p__Proteobacteria; c__Gammaproteobacteria; o__Oceanospirillales; f__Litoricolaceae; g__Litoricola	0	0	0	0	0	0	3.29175e-05	0	0	0	0	0	0	0	0	0	0	0	0	0	0	0	0	0	0	0	1.64587e-06	7.36057e-06	0	0	0	0	0	0	0	0	0	0	0	0	0	0	0	0	0	0	0	0	0
d__Bacteria; k__norank; p__Proteobacteria; c__Epsilonproteobacteria; o__Campylobacterales; f__Helicobacteraceae; g__Sulfurimonas	0	0	0	0	0	0	0	0	0	0	0	0	0	0	0	0	0	0	1.95267e-05	0	0	0	0	0	0	0	9.76334e-07	4.3663e-06	0	0	0	0	0	0	0	0	0	0	0	0	0	0	0	0	0	0	0	0	0
d__Bacteria; k__norank; p__Planctomycetes; c__Phycisphaerae; o__Phycisphaerales; f__Phycisphaeraceae; g__CL500-3	0	0	0	0	0	0	0	0	0	0	0	0	0	0	0	0	0	0	0	0	0	0	0	0	0	0	0	0	0	0	0	0	1.98523e-05	0	0	2.83604e-06	7.50346e-06	0	0	0	0	0	0	0	0	0	0	0	0
d__Bacteria; k__norank; p__Bacteroidetes; c__Sphingobacteriia; o__Sphingobacteriales; f__NS11-12_marine_group; g__norank_f__NS11-12_marine_group	0	0	0	0	0	0	0	0	0	0	0	2.3153e-05	0	0	0	0	0	0	0	0	0	0	0	0	0	0	1.15765e-06	5.17716e-06	0	0	0	0	0	0	0	0	0	0	0	0	0	0	0	0	0	0	0	0	0
d__Bacteria; k__norank; p__Bacteroidetes; c__Bacteroidia; o__Bacteroidales; f__Porphyromonadaceae; g__Porphyromonas	0	0	0	0	0	0	0	0	0	1.84366e-05	0	0	0	0	0	0	0	0	0	0	0	0	0	0	0	0	9.21829e-07	4.12254e-06	0	0	0	0	0	0	0	0	0	0	0	0	0	0	0	0	0	0	0	0	0
d__Bacteria; k__norank; p__Proteobacteria; c__Gammaproteobacteria; o__Oceanospirillales; f__Oceanospirillaceae; g__Reinekea	0	0	0	0	0	0	0	0	0	0	0	0	0	0	2.21288e-05	0	0	0	0	0	0	0	0	0	0	0	1.10644e-06	4.94815e-06	0	0	0	0	0	0	0	0	0	0	0	0	0	0	0	0	0	0	0	0	0
d__Bacteria; k__norank; p__Firmicutes; c__Clostridia; o__Clostridiales; f__Ruminococcaceae; g__Ruminococcaceae_UCG-012	0	0	0	0	0	0	0	0	0	0	0	0	0	0	2.21288e-05	0	0	0	0	0	0	0	0	0	0	0	1.10644e-06	4.94815e-06	0	0	0	0	0	0	0	0	0	0	0	0	0	0	0	0	0	0	0	0	0
d__Bacteria; k__norank; p__Planctomycetes; c__unclassified_p__Planctomycetes; o__unclassified_p__Planctomycetes; f__unclassified_p__Planctomycetes; g__unclassified_p__Planctomycetes	0	0	0	0	0	0	0	0	0	0	0	0	0	0	0	0	0	0	0	0	0	0	0	0	0	0	0	0	0	0	0	0	0	0	0	0	0	0	0	0	0	0	0	0	2.17557e-05	0	0	0	5.43892e-06
d__Bacteria; k__norank; p__Bacteroidetes; c__Flavobacteriia; o__Flavobacteriales; f__Flavobacteriaceae; g__Capnocytophaga	0	0	0	0	0	0	0	0	0	0	0	0	0	0	0	0	0	0	0	0	2.69251e-05	0	0	0	0	0	1.34626e-06	6.02065e-06	0	0	0	0	0	0	0	0	0	0	0	0	0	0	0	0	0	0	0	0	0
d__Bacteria; k__norank; p__Proteobacteria; c__Deltaproteobacteria; o__Desulfarculales; f__Desulfarculaceae; g__Desulfatiglans	0	0	0	0	0	0	0	0	0	0	0	0	0	0	0	0	0	0	0	0	0	0	0	0	2.33749e-05	0	1.16874e-06	5.22678e-06	0	0	0	0	0	0	0	0	0	0	0	0	0	0	0	0	0	0	0	0	0
d__Bacteria; k__norank; p__Bacteroidetes; c__Flavobacteriia; o__Flavobacteriales; f__Cryomorphaceae; g__Fluviicola	0	0	0	0	0	0	0	0	0	0	0	0	0	0	0	2.51566e-05	0	0	0	0	0	0	0	0	0	0	1.25783e-06	5.62519e-06	0	0	0	0	0	0	0	0	0	0	0	0	0	0	0	0	0	0	0	0	0
d__Bacteria; k__norank; p__Bacteroidetes; c__Flavobacteriia; o__Flavobacteriales; f__Flavobacteriaceae; g__NS5_marine_group	0	0	0	0	0	0	0	0	0	0	0	0	0	0	0	0	0	0	0	0	0	0	0	0	0	0	0	0	0	0	2.13315e-05	0	0	0	0	3.04736e-06	8.06255e-06	0	0	0	0	0	0	0	0	0	0	0	0
[truncated: 1 more columns]
