# Supplementary material for: The Composition, Diversity and Predictive Metabolic Profiles of Bacteria Associated With the Gut Digesta of Five Sea Urchins in Luhuitou Fringing Reef (Northern South China Sea)
Source: Front Microbiol. 2019 May 28;10:1168. doi: 10.3389/fmicb.2019.01168 (PMC6546719; doi:10.3389/fmicb.2019.01168)
Supplement: TABLE S4 — The mean relative abundance of each predicted functional category in KEGG pathway (level 2). [file Table_4.XLSX]

## Sheet: sheet1
	S. variolaris				D. setosum							E. calamaris					D. savignyi				T. gratilla
	K5	K1	K2	K3	M10	M4	M5	M7	M8	M2	M3	W1	W2	W3	W4	W5	G5	G1	G3	G2	B21	B1	B2	B3	B4	B5	B6	B7	B8	B9	B10	B11	B12	B13	B14	B15	B16	B17	B18	B20	F(or X2)	Pvalue
Amino Acid Metabolism	10.0502	9.84742	9.87958	9.83177	9.72013	9.87036	9.76076	9.8504	9.83885	9.8023	9.81966	9.88509	9.6766	9.77798	9.73722	10.1824	9.79316	9.85568	9.79603	9.8406	9.69847	10.0997	10.7019	10.3594	10.3667	9.99183	10.3443	9.81842	10.0242	10.7471	10.2314	10.2936	10.7382	10.061	10.1377	10.4991	9.97158	9.87361	10.9693	10.5778	18.88	0.001
Biosynthesis of Other Secondary Metabolites	0.989532	1.00697	0.983148	0.980844	0.967502	0.980367	0.937985	1.00313	0.970958	0.968783	1.01317	0.970688	0.96132	0.936949	0.992144	0.995718	0.97254	1.0094	0.993175	0.998461	0.739888	0.969995	1.00242	1.00978	0.982554	0.875098	1.00084	0.990671	0.958135	0.902351	0.970144	1.03036	0.940065	0.978715	0.989087	0.960963	0.984422	0.997859	0.898318	1.0322	0.566	0.691
Cancers	0.0951104	0.0819482	0.0882912	0.0859448	0.080696	0.0891427	0.0904148	0.0843176	0.0928197	0.0848579	0.0808877	0.0919095	0.0837954	0.0930875	0.0816456	0.10025	0.0891652	0.0851709	0.0832171	0.0837746	0.149397	0.112062	0.133511	0.12717	0.11749	0.125298	0.126773	0.0984142	0.103331	0.151497	0.11368	0.113206	0.162933	0.107095	0.105619	0.135173	0.107594	0.106485	0.145855	0.125189	29.399	<0.001
Carbohydrate Metabolism	11.7232	12.0975	11.8621	11.7759	11.9312	11.7853	11.5416	12.0353	11.5595	11.7993	12.1338	11.5638	11.7216	11.2728	11.8577	11.4753	11.7174	11.9362	11.9687	12.0007	9.02296	10.9498	10.5892	10.6721	10.9702	10.0327	10.6602	11.3726	11.1798	9.95167	10.7488	11.055	10.0365	11.1966	11.3248	10.3543	10.9635	11.0841	10.2808	10.8818	30.188	<0.001
Cardiovascular Diseases	0.000176958	4.01707e-05	0.000355329	0.000324477	0.000215162	0.00126075	0.00176865	0.000614142	0.0019394	0.000214522	0.000409388	0.000145098	0.000215488	0.000657228	0.000273062	0.000130888	0.00119833	0.000119089	0.000360759	0.000205446	0.0138542	0.00258149	0.00391405	0.0032192	0.00166408	0.00180675	0.00351547	0.00159517	0.00221823	0.00562957	0.00181447	0.00259969	0.0135097	0.00173735	0.00175051	0.00395084	0.00184806	0.00182842	0.0110034	0.00241532	27.939	<0.001
Cell Communication	0	0	0	1.66398e-05	1.02458e-05	2.64492e-05	1.94357e-05	0	8.43219e-05	1.43015e-05	1.83308e-05	0	0	5.9748e-05	1.82041e-05	0	4.60897e-05	0	1.244e-05	7.90178e-06	3.55539e-05	4.23195e-05	0.000173316	0.000178844	2.99833e-05	3.8716e-05	0.000172892	2.70369e-05	2.53512e-05	0.00030847	3.24013e-05	9.21877e-05	0.000450636	3.54562e-05	1.54913e-05	0.000350478	3.69611e-05	8.25739e-05	0.000760073	0.000120766	27.939	<0.001
Cell Growth and Death	0.45455	0.440689	0.442732	0.440598	0.432394	0.446727	0.443036	0.442616	0.45487	0.437697	0.44055	0.44481	0.433845	0.440712	0.438602	0.453196	0.448158	0.448332	0.441407	0.442816	0.613257	0.476835	0.502255	0.51762	0.481203	0.491642	0.497366	0.467021	0.47252	0.524013	0.489325	0.493591	0.558141	0.477879	0.471213	0.526163	0.482761	0.486691	0.507676	0.494266	29.639	<0.001
Cell Motility	1.35946	1.1863	1.45273	1.53896	1.51598	1.51818	1.8849	1.26986	1.70481	1.55348	1.18991	1.68378	1.6816	1.99588	1.4455	1.52067	1.56807	1.26139	1.34573	1.31062	4.71647	2.08122	2.06383	2.14962	1.7935	3.35727	2.24605	1.73677	1.93244	2.58089	2.40444	1.96413	2.40858	1.89239	1.62127	2.50517	2.108	1.72073	2.60671	1.78168	5.589	0.001
Cellular Processes and Signaling	3.86504	3.81714	3.86576	3.88995	3.89256	3.86196	3.93894	3.8212	3.86132	3.9075	3.80542	3.93454	3.94259	4.03804	3.87729	3.92294	3.85974	3.81551	3.82784	3.82617	4.08741	4.02828	3.9412	3.93819	3.98417	4.1395	4.02191	3.91761	3.9245	4.075	4.03824	3.93903	3.91556	3.93305	3.92196	3.94103	3.99261	3.88156	3.81236	3.95989	6.955	<0.001
Circulatory System	0.00951849	0.00766457	0.0111848	0.0121388	0.0120183	0.0126163	0.0179877	0.00843421	0.0152716	0.0126068	0.00735065	0.0131521	0.0138402	0.0184721	0.0112684	0.00986697	0.0129236	0.00795663	0.00961609	0.00892901	0.0366442	0.0178059	0.0172016	0.0134245	0.0139273	0.0445363	0.0151857	0.0125992	0.017074	0.0280322	0.0149532	0.0128878	0.0330185	0.0124629	0.0135858	0.0145767	0.0147598	0.01274	0.0359267	0.0130428	17.454	0.002
Digestive System	0.0151253	0.00890986	0.00969887	0.0154085	0.0102253	0.0149703	0.0162968	0.00927763	0.0182885	0.0139654	0.00858493	0.020065	0.0157894	0.0287786	0.0157284	0.0343229	0.015523	0.0127351	0.0106175	0.0104224	0.0290831	0.0340143	0.059534	0.0434927	0.0424564	0.0356058	0.0547058	0.0301326	0.0259596	0.0454607	0.0411821	0.0368382	0.0508937	0.0302973	0.0253127	0.047203	0.0324272	0.0361438	0.0438898	0.0529409	29.896	<0.001
Endocrine System	0.311717	0.318345	0.315282	0.317996	0.314167	0.322874	0.315694	0.321114	0.326804	0.314082	0.323563	0.315123	0.315807	0.316973	0.32022	0.335779	0.322213	0.321257	0.319713	0.319469	0.292727	0.323533	0.370001	0.351016	0.333325	0.289247	0.347599	0.333094	0.315901	0.305501	0.332826	0.33678	0.337339	0.333519	0.316022	0.349076	0.330839	0.339296	0.430953	0.350539	1.413	0.25
Energy Metabolism	6.26778	6.32731	6.29792	6.18815	6.3163	6.33929	6.20943	6.33733	6.37971	6.26906	6.32332	6.11539	6.15355	5.96687	6.13271	6.18115	6.46043	6.37356	6.40934	6.3452	6.16736	6.06655	6.2572	6.46671	6.22618	6.51995	6.24756	6.4366	6.24107	5.89192	6.2421	6.3004	6.0662	6.33058	6.13657	6.25745	6.36313	6.60326	5.83261	6.26345	2.43	0.066
Environmental Adaptation	0.176502	0.182479	0.176655	0.178096	0.183103	0.179405	0.177943	0.176316	0.177807	0.181221	0.178395	0.173507	0.177102	0.17788	0.178783	0.175672	0.178091	0.177316	0.181008	0.181875	0.184821	0.162718	0.157414	0.153761	0.169166	0.163588	0.159435	0.170778	0.168725	0.148509	0.1657	0.159927	0.146429	0.172459	0.16777	0.164008	0.159721	0.161774	0.144714	0.160106	24.6759	5.84504e-05
Enzyme Families	2.00798	2.01564	2.00214	2.00458	2.0094	2.00923	1.99581	2.00785	2.01425	2.00674	2.01278	1.99639	2.00634	2.00655	2.00575	2.03949	2.02287	2.01881	2.01369	2.01134	1.95088	1.99201	2.00941	2.02739	2.04064	1.95138	2.01373	2.03732	1.99888	1.90663	2.01457	2.00908	1.93943	2.02685	1.98626	2.00268	2.0183	2.07246	1.83768	2.0392	2.35239	0.671248
Excretory System	0.038372	0.0366196	0.0359044	0.0359504	0.0348767	0.0360679	0.0340416	0.0360133	0.0346188	0.0361756	0.0360323	0.0367514	0.0351147	0.0368446	0.0353889	0.0440087	0.0348899	0.0363221	0.0353233	0.0360716	0.0247692	0.0370084	0.0473297	0.0410336	0.0437907	0.0330893	0.0446205	0.0391088	0.0352508	0.0372863	0.0385414	0.0367645	0.0352435	0.0397818	0.0376283	0.042838	0.0341767	0.0383497	0.0359179	0.0450911	7.10739	0.130321
Folding, Sorting and Degradation	2.40105	2.35943	2.37358	2.37163	2.35475	2.37355	2.37003	2.35234	2.39361	2.37342	2.34637	2.39183	2.36821	2.41236	2.36538	2.42908	2.38159	2.37624	2.36313	2.36757	2.55634	2.45072	2.50059	2.53754	2.48328	2.60438	2.50592	2.42414	2.45821	2.51887	2.50143	2.47155	2.46413	2.45981	2.43151	2.53974	2.47485	2.47708	2.32209	2.51075	24.2685	7.0562e-05
Genetic Information Processing	2.84334	2.8532	2.82556	2.82311	2.81459	2.81393	2.77877	2.82806	2.80839	2.81394	2.83888	2.81419	2.81786	2.8138	2.84416	2.83797	2.81688	2.84957	2.83135	2.83715	2.67646	2.78456	2.75897	2.78825	2.8078	2.7081	2.78768	2.85121	2.80025	2.69055	2.78775	2.80044	2.70922	2.8237	2.82561	2.77089	2.81534	2.86091	2.4746	2.81385	13.9377	0.00749651
Glycan Biosynthesis and Metabolism	2.50583	2.47817	2.46672	2.50754	2.42531	2.44341	2.41994	2.48747	2.41638	2.45909	2.50007	2.56706	2.52314	2.57742	2.55825	2.61997	2.41469	2.50154	2.45121	2.47153	2.17194	2.6219	2.5984	2.62656	2.59486	2.57434	2.68619	2.51391	2.53632	2.53173	2.63311	2.68109	2.36681	2.53992	2.59212	2.52803	2.59452	2.50481	2.03881	2.72788	1.04	0.401
Immune System	0.0766974	0.0747095	0.0741911	0.0741554	0.0733395	0.0731673	0.0718051	0.0737461	0.0722264	0.0742677	0.0737021	0.0753475	0.073687	0.0748743	0.0742729	0.0761569	0.0728402	0.0748846	0.0737814	0.0743399	0.0655021	0.0766829	0.0752624	0.0771937	0.0776568	0.0777676	0.0763173	0.0741756	0.0735691	0.0789104	0.0753817	0.0756124	0.0688441	0.0752735	0.0769761	0.0766432	0.0752159	0.0749181	0.0646504	0.0781509	0.44	0.77
Immune System Diseases	0.0683059	0.0705076	0.070016	0.0683981	0.0700404	0.0678687	0.0664992	0.0700695	0.0654338	0.0689976	0.0705308	0.0668282	0.0679472	0.0641495	0.0680016	0.0636419	0.0672634	0.0691832	0.0694398	0.0700888	0.0402944	0.0603053	0.0523125	0.0554417	0.0599517	0.0532862	0.0536397	0.0634555	0.0604499	0.0534231	0.0564917	0.0578939	0.05003	0.0621015	0.0638705	0.0524442	0.0589283	0.060798	0.0498113	0.0559148	30.6536	3.60215e-06
Infectious Diseases	0.450489	0.426918	0.431216	0.446305	0.461727	0.446472	0.491528	0.412351	0.465832	0.464269	0.402734	0.45962	0.474347	0.523283	0.446575	0.433955	0.459432	0.415918	0.43148	0.419695	0.601039	0.491467	0.457785	0.450162	0.461399	0.496004	0.467485	0.459491	0.483903	0.563632	0.470111	0.426829	0.530033	0.453715	0.452547	0.444725	0.481763	0.473986	0.514366	0.438849	2.58	0.05
Lipid Metabolism	3.22522	3.20308	3.20992	3.28926	3.16851	3.2294	3.26184	3.25167	3.25588	3.20385	3.26452	3.3551	3.3225	3.42127	3.36662	3.36794	3.19418	3.24809	3.20179	3.21028	3.15351	3.43967	3.51014	3.31082	3.36978	3.1533	3.35777	3.29356	3.33207	3.53163	3.29138	3.31206	3.60961	3.30875	3.37539	3.4146	3.29856	3.30373	4.08664	3.40558	2.792	0.041
Membrane Transport	10.6932	11.1882	11.1452	11.1766	11.5268	11.2148	11.5281	11.1848	11.2478	11.2927	11.2265	10.9025	11.3595	11.0145	11.2639	10.123	11.3069	11.0536	11.2987	11.1863	11.4464	10.2597	9.13856	9.34757	9.68912	9.59102	9.52938	10.8208	10.6211	9.40215	9.64524	9.61667	10.1962	10.273	10.3463	9.30331	10.2602	10.568	10.6472	9.0237	23.6724	9.29073e-05
Metabolic Diseases	0.0831331	0.0800361	0.0796018	0.0802456	0.0804706	0.0808553	0.0821157	0.0781434	0.0834881	0.0815829	0.0776432	0.0821153	0.0817482	0.0866645	0.0813999	0.082077	0.0829892	0.0810623	0.0805487	0.0799897	0.0902832	0.0880246	0.0902543	0.0911771	0.0873415	0.0920667	0.0912004	0.0870587	0.0892868	0.0971679	0.0862523	0.0870989	0.095732	0.0858394	0.0853879	0.0911561	0.0906533	0.0933911	0.0882392	0.0886424	26.101	4.423
Metabolism	2.8239	2.85089	2.85657	2.85423	2.84304	2.85089	2.82507	2.8914	2.82175	2.83625	2.89585	2.86327	2.8698	2.83973	2.86085	2.94156	2.8469	2.86195	2.85696	2.85716	2.57773	2.85548	2.89608	2.86534	2.88792	2.66324	2.90611	2.87064	2.78074	2.67131	2.89049	2.88483	2.72006	2.87826	2.83628	2.85092	2.85395	2.84514	2.6961	2.94042	2.16476	0.705487
Metabolism of Cofactors and Vitamins	4.79427	4.77034	4.73755	4.71471	4.70068	4.72135	4.65141	4.74651	4.73784	4.71137	4.74725	4.70869	4.67097	4.64178	4.71689	4.71989	4.74584	4.79318	4.75926	4.756	4.6218	4.73249	4.75032	4.88326	4.76297	4.78431	4.76666	4.78881	4.7448	4.75814	4.78088	4.8412	4.69061	4.77497	4.78993	4.76116	4.82742	4.86879	4.35184	4.82358	0.798	0.533
Metabolism of Other Amino Acids	1.64073	1.61608	1.63276	1.62278	1.61239	1.64191	1.6334	1.63247	1.64173	1.61968	1.6246	1.62765	1.60917	1.62208	1.60417	1.69935	1.63545	1.6193	1.62224	1.61987	1.56502	1.65763	1.80327	1.69771	1.71343	1.64131	1.71271	1.62666	1.63217	1.73873	1.67173	1.67669	1.84099	1.65653	1.64974	1.71742	1.63007	1.63912	1.95207	1.75182	15.2157	0.00427403
Metabolism of Terpenoids and Polyketides	1.78208	1.70679	1.7297	1.72024	1.68098	1.74005	1.71685	1.72225	1.74873	1.70904	1.70703	1.74949	1.68403	1.72679	1.68935	1.84347	1.73306	1.7307	1.70918	1.71258	1.72095	1.84737	2.09122	1.96131	1.9262	1.79485	1.94304	1.77025	1.81189	2.089	1.89007	1.90816	2.11315	1.82342	1.83251	1.98528	1.82954	1.8293	2.32647	2.0035	24.4977	6.34697e-05
Nervous System	0.0703176	0.0714155	0.0718815	0.0716012	0.0708498	0.0727089	0.0722716	0.0727062	0.0731727	0.0709712	0.072865	0.0710879	0.0716203	0.0710603	0.0720429	0.0737606	0.0728126	0.0720488	0.0719838	0.0717086	0.0716055	0.0721865	0.0775011	0.0734156	0.0740738	0.0672239	0.0762309	0.0737701	0.0749254	0.0693478	0.0681562	0.0698967	0.0819031	0.0725965	0.0712444	0.0751138	0.0697702	0.0771358	0.0828745	0.0749505	3.91568	0.417538
Neurodegenerative Diseases	0.104545	0.08284	0.0985554	0.103209	0.0992307	0.109253	0.13261	0.0828927	0.126474	0.106947	0.0760606	0.112327	0.107264	0.1422	0.0973376	0.106463	0.110219	0.0853272	0.0900529	0.088413	0.304081	0.164707	0.181101	0.167667	0.148028	0.270702	0.169333	0.120057	0.155175	0.258825	0.157049	0.148072	0.282511	0.133244	0.13592	0.182519	0.151454	0.133439	0.284904	0.154943	28.6887	9.04235e-06
Nucleotide Metabolism	4.03901	4.01352	3.98214	3.93326	3.94502	3.92679	3.84214	3.98075	3.86931	3.9518	3.98121	3.91817	3.87667	3.81137	3.90478	3.9503	3.9128	3.99207	3.9713	3.99381	3.45804	3.82412	3.78612	3.88601	3.92828	3.86187	3.81784	3.84905	3.87735	3.84679	3.85819	3.91453	3.60575	3.89288	3.95711	3.82669	3.83506	3.83805	3.32559	3.91556	3.461	0.017
Poorly Characterized	5.2416	5.19613	5.21898	5.26716	5.22204	5.22729	5.26595	5.20671	5.23512	5.24403	5.19935	5.3086	5.29648	5.40007	5.27354	5.38724	5.21932	5.21259	5.19721	5.20415	5.24854	5.36506	5.3933	5.25735	5.41037	5.42504	5.35532	5.29868	5.26423	5.40587	5.36179	5.25343	5.34181	5.32132	5.29614	5.35744	5.30711	5.27409	5.21735	5.39751	23.3659	0.000107
Replication and Repair	7.5614	7.44185	7.39298	7.35166	7.29858	7.33736	7.19659	7.35762	7.30185	7.35963	7.3643	7.37479	7.25116	7.29494	7.32579	7.5258	7.30677	7.43832	7.36207	7.42086	7.25258	7.45165	7.5698	7.75894	7.65545	7.62701	7.63005	7.36973	7.48677	7.66094	7.6015	7.70367	7.28851	7.52632	7.56935	7.7646	7.50172	7.48182	6.75782	7.73124	2.238	0.085
Sensory System	0	0	0	0	0	0	0	0	0	0	0	0	0	0	0	0	0	0	0	0	0	0	0	0	0	0	0	0	0	0	0	0	0	0	0	0	0	0	0	0	0	1
Signal Transduction	2.26365	2.29989	2.32697	2.33291	2.39681	2.32482	2.41477	2.29221	2.34105	2.36606	2.2843	2.31482	2.38227	2.36521	2.31335	2.1838	2.34838	2.27255	2.32043	2.30513	2.82096	2.24738	2.06425	2.18091	2.13298	2.51516	2.15629	2.28918	2.27498	2.18028	2.27728	2.15693	2.09205	2.26223	2.2025	2.15415	2.29493	2.23026	2.14597	2.05197	15.2417	0.00422525
Signaling Molecules and Interaction	0.293145	0.313179	0.294116	0.292345	0.307026	0.294829	0.284082	0.301101	0.284624	0.299102	0.306833	0.277573	0.291428	0.274263	0.296282	0.276084	0.293094	0.298556	0.303666	0.304313	0.165788	0.238481	0.214782	0.215742	0.246868	0.192961	0.217728	0.269111	0.251648	0.186412	0.223229	0.228828	0.192581	0.259397	0.261121	0.206145	0.23745	0.255743	0.18643	0.230769	30.913	3.18913e-06
Transcription	1.94627	1.88113	1.9164	1.99983	1.90361	1.93335	2.01025	1.91026	1.96719	1.94477	1.90659	2.08498	2.04986	2.20321	2.04769	2.10932	1.91666	1.92267	1.89383	1.89618	2.19418	2.21439	2.21584	2.09688	2.16592	2.11508	2.23466	2.0351	2.09511	2.32507	2.16088	2.13641	2.28719	2.05554	2.10633	2.20487	2.11315	2.05359	2.22378	2.19373	27.183	<0.001
Translation	5.0018	4.9213	4.88824	4.85835	4.79542	4.83373	4.72871	4.87603	4.80734	4.83918	4.88457	4.88582	4.79362	4.80237	4.86357	4.94234	4.80614	4.93163	4.86386	4.90509	4.75405	4.91053	4.91091	5.06258	5.00957	5.06127	4.96218	4.85602	4.97754	5.0248	4.97244	5.05627	4.74775	4.94024	5.01992	5.05408	4.91322	4.92282	4.31368	5.05221	0.934	0.456
Transport and Catabolism	0.215051	0.190064	0.201577	0.228573	0.18965	0.206163	0.226183	0.205549	0.219303	0.206442	0.203319	0.262981	0.245343	0.290933	0.247813	0.254457	0.200453	0.209805	0.194337	0.193894	0.252871	0.332049	0.327452	0.315861	0.283897	0.334171	0.338292	0.253944	0.278407	0.384585	0.305901	0.319559	0.364734	0.255675	0.28741	0.299085	0.309968	0.270925	0.353204	0.32702	30.2828	4.28671e-06
Xenobiotics Biodegradation and Metabolism	2.51073	2.53532	2.5521	2.51523	2.53845	2.56828	2.56245	2.57912	2.56354	2.51455	2.57099	2.48002	2.49226	2.41712	2.4877	2.48149	2.55886	2.52941	2.54642	2.53719	2.46201	2.45926	2.67926	2.41828	2.45579	2.24295	2.37405	2.47848	2.43897	2.63005	2.38553	2.38796	2.87727	2.4708	2.4782	2.53494	2.40945	2.44517	3.90112	2.4277	0.104	0.981
