# Supplementary material for: The Composition, Diversity and Predictive Metabolic Profiles of Bacteria Associated With the Gut Digesta of Five Sea Urchins in Luhuitou Fringing Reef (Northern South China Sea)
Source: Front Microbiol. 2019 May 28;10:1168. doi: 10.3389/fmicb.2019.01168 (PMC6546719; doi:10.3389/fmicb.2019.01168)
Supplement: TABLE S5 — The mean relative abundance of each predicted functional category in KEGG pathway (level 3). [file Table_5.XLSX]

## Sheet: Sheet1
		1,1,1-Trichloro-2,2-bis(4-chlorophenyl)ethane (DDT) degradation	ABC transporters	Adherens junction	Adipocytokine signaling pathway	African trypanosomiasis	Alanine, aspartate and glutamate metabolism	Aldosterone-regulated sodium reabsorption	Alzheimer's disease	Amino acid metabolism	Amino acid related enzymes	Amino sugar and nucleotide sugar metabolism	Aminoacyl-tRNA biosynthesis	Aminobenzoate degradation	Amoebiasis	Amyotrophic lateral sclerosis (ALS)	Antigen processing and presentation	Apoptosis	Arachidonic acid metabolism	Arginine and proline metabolism	Arrhythmogenic right ventricular cardiomyopathy (ARVC)	Ascorbate and aldarate metabolism	Atrazine degradation	Bacterial chemotaxis	Bacterial invasion of epithelial cells	Bacterial motility proteins	Bacterial secretion system	Bacterial toxins	Basal transcription factors	Base excision repair	Benzoate degradation	Betalain biosynthesis	Bile secretion	Biosynthesis and biodegradation of secondary metabolites	Biosynthesis of 12-, 14- and 16-membered macrolides	Biosynthesis of ansamycins	Biosynthesis of siderophore group nonribosomal peptides	Biosynthesis of type II polyketide backbone	Biosynthesis of type II polyketide products	Biosynthesis of unsaturated fatty acids	Biosynthesis of vancomycin group antibiotics	Biotin metabolism	Bisphenol degradation	Bladder cancer	Butanoate metabolism	Butirosin and neomycin biosynthesis	C5-Branched dibasic acid metabolism	CAM ligands	Caffeine metabolism
S. variolaris	K5	0.00133184	2.93751	0	0.0704107	0.00915526	1.13019	0	0.0570644	0.334637	1.37671	1.16408	1.03416	0.156822	0.000279408	0.011344	0.0368446	0.000176958	0.0435876	1.01342	0	0.102757	0.00369749	0.240877	1.86272e-05	0.702915	0.834209	0.127447	0.000121077	0.343234	0.300456	6.51951e-05	0.00330632	0.0438204	0	0.128704	0.027028	0	0	0.15943	0.0642358	0.22035	0.0763621	0.00313868	1.20782	0.0343858	0.370709	0	9.31359e-05
	K1	0.000273161	3.12473	0	0.0711745	0.00429827	1.14471	0	0.0500286	0.339547	1.35073	1.19361	1.02874	0.149716	0.000112478	0.00636304	0.0361135	4.82048e-05	0.039769	0.982889	0	0.0902636	0.0023299	0.185026	0	0.633066	0.848196	0.141369	8.03414e-06	0.334783	0.289912	2.41024e-05	0.00227366	0.0441637	0	0.134387	0.0158915	0	0	0.14402	0.0674145	0.215058	0.0735285	0.00253075	1.25234	0.0342254	0.385591	0	6.42731e-05
	K2	0.00048454	3.07535	0	0.0714939	0.00608098	1.13372	0	0.0555767	0.334647	1.34516	1.16701	1.01632	0.159155	0.000258421	0.00738923	0.0356379	0.000355329	0.0410325	1.00171	0	0.0974652	0.00711466	0.243602	1.61513e-05	0.762028	0.847355	0.128266	5.65297e-05	0.335439	0.297984	4.03783e-05	0.00158283	0.0451833	8.07566e-06	0.127709	0.0260844	0	8.07566e-06	0.157104	0.0639027	0.211582	0.0739812	0.00354522	1.22509	0.0333121	0.372417	0	7.2681e-05
	K3	0.000773753	3.08635	0	0.0720172	0.00524155	1.12316	0	0.0565172	0.321365	1.3364	1.17867	1.0058	0.160508	0.000690553	0.00770425	0.0353846	0.000324477	0.0412668	1.0081	0	0.0972016	0.00621498	0.273476	1.66398e-05	0.81561	0.847642	0.130115	2.49598e-05	0.335775	0.290174	7.48793e-05	0.00297021	0.0484968	8.31992e-06	0.124316	0.0248433	0	0	0.170583	0.0659104	0.210586	0.0746297	0.00402684	1.19388	0.0338122	0.373872	1.66398e-05	1.66398e-05
D. setosum	M10	0.000174179	3.18934	0	0.0705936	0.00435447	1.13161	0	0.054354	0.329495	1.31957	1.17524	0.99243	0.150091	0.000430324	0.00696715	0.0347333	0.000215162	0.0395386	0.980975	0	0.0930525	0.00373972	0.261432	0.000102458	0.806007	0.854439	0.138267	2.04916e-05	0.328891	0.28928	4.09832e-05	0.00274588	0.0481451	0	0.129056	0.0234732	0	0	0.155695	0.0633499	0.206289	0.0715977	0.00398562	1.24068	0.0311882	0.373921	1.02458e-05	0
	M4	0.00121666	3.11873	0	0.0723562	0.00547499	1.12247	2.64492e-05	0.0575799	0.327247	1.33373	1.1642	1.00706	0.167089	0.00111087	0.00900155	0.0349394	0.00121666	0.0433062	1.00822	0	0.0969893	0.00700023	0.262914	0.000290941	0.803862	0.838863	0.129901	0.000149879	0.335923	0.300772	0.000264492	0.00342077	0.0486489	0	0.12507	0.0230549	0	1.76328e-05	0.16425	0.0651621	0.208358	0.0754684	0.00400265	1.21606	0.0333789	0.372317	2.64492e-05	0.000105797
	M5	0.00058307	3.18162	0	0.0715622	0.0056655	1.10331	2.91535e-05	0.0646431	0.309892	1.30646	1.15433	0.97296	0.172764	0.00131191	0.0105924	0.0335946	0.00176865	0.0428654	1.01808	0	0.103495	0.0101843	0.353331	0.000252664	0.997157	0.845151	0.127828	0.000242946	0.33234	0.300621	0.000310971	0.00345955	0.0541672	0	0.116886	0.0322924	0	0	0.183871	0.0611738	0.200178	0.0751966	0.00559748	1.18519	0.0313109	0.362718	1.94357e-05	0.000106896
	M7	0.000483125	3.11113	0	0.0722886	0.00430718	1.13845	0	0.0499338	0.338818	1.34119	1.18615	1.02255	0.161798	0.000368485	0.0057975	0.0355711	0.000605953	0.0400011	0.996326	0	0.0944796	0.00614142	0.192955	0.000122828	0.673263	0.842218	0.132081	6.55084e-05	0.332947	0.297973	9.00741e-05	0.00135111	0.0456594	0	0.130624	0.0227724	0	1.63771e-05	0.151013	0.0666221	0.213214	0.0754657	0.00277592	1.23702	0.0344329	0.37963	0	3.27542e-05
	M8	0.000880696	3.13992	0	0.0734538	0.00497499	1.10699	3.74764e-05	0.0629791	0.314605	1.32337	1.16047	1.00001	0.176364	0.0019113	0.0106339	0.0343471	0.0019113	0.0440535	1.02543	0	0.0985442	0.0108307	0.309377	0.000646468	0.908869	0.834047	0.128169	0.000299811	0.33889	0.299408	0.000449717	0.00353215	0.0517924	0	0.117601	0.0229918	0	3.74764e-05	0.175362	0.0651715	0.204762	0.0765175	0.00481572	1.1784	0.0344783	0.369714	8.43219e-05	0.000149906
	M2	0.000600663	3.1092	0	0.0708568	0.00596372	1.12717	0	0.0569557	0.325166	1.33278	1.1701	0.998809	0.153212	0.000436196	0.00880972	0.0351888	0.000214522	0.0410453	0.996149	0	0.0966781	0.00403302	0.276641	4.29045e-05	0.820556	0.848873	0.133011	2.14522e-05	0.333396	0.289891	7.86582e-05	0.00328219	0.0479815	0	0.126697	0.0249847	0	0	0.162629	0.0638347	0.208773	0.0726802	0.00415458	1.21542	0.0319066	0.37166	1.43015e-05	1.43015e-05
	M3	0.000268852	3.13891	0	0.0725839	0.00318345	1.14283	0	0.0479839	0.339505	1.34152	1.19835	1.02758	0.159228	0.000384947	0.00465603	0.0357084	0.000384947	0.0394418	0.989497	0	0.0908658	0.00483933	0.173379	8.55438e-05	0.637472	0.844629	0.136345	4.27719e-05	0.332594	0.293623	6.7213e-05	0.00133204	0.0451488	1.22205e-05	0.132568	0.0180497	0	1.22205e-05	0.147404	0.0685267	0.213566	0.0751197	0.00238912	1.24469	0.0350057	0.385619	1.83308e-05	1.22205e-05
E. calamaris	W1	0.00125406	2.97831	0	0.0718755	0.00729638	1.11276	0	0.0593349	0.311827	1.34585	1.17521	1.0052	0.165081	0.00105715	0.00974232	0.0357253	0.000155463	0.0424102	1.02837	0	0.105984	0.00779386	0.315672	5.18209e-05	0.881691	0.836451	0.121105	2.07283e-05	0.339188	0.289927	9.32776e-05	0.00348236	0.0501211	0	0.119136	0.034295	0	1.03642e-05	0.183581	0.0652321	0.212735	0.0770784	0.00433222	1.14955	0.0344712	0.366508	0	1.03642e-05
	W2	0.00046036	3.12213	0	0.0711599	0.00469176	1.11311	0	0.0568594	0.3104	1.31635	1.19236	0.989608	0.160107	0.000685643	0.00764982	0.0347229	0.000225283	0.0405411	1.00639	0	0.101877	0.00790448	0.305973	0.000166513	0.893177	0.846935	0.132231	2.93847e-05	0.331939	0.28175	4.89745e-05	0.00293847	0.0527161	0	0.120458	0.0315298	0	0	0.176631	0.0647932	0.206878	0.074549	0.00442729	1.1719	0.0330676	0.37153	0	3.91796e-05
	W3	0.00240984	2.99277	0	0.07113	0.00815561	1.08417	9.95801e-06	0.0669278	0.287209	1.32243	1.17601	0.976144	0.167135	0.00112525	0.0133238	0.0347335	0.000637312	0.046474	1.03861	0	0.114328	0.00823527	0.404076	0.000139412	1.05229	0.831563	0.124107	4.979e-05	0.342386	0.276424	0.00024895	0.00668182	0.0571988	0	0.110554	0.0361675	0	0	0.209636	0.0643188	0.2063	0.0778716	0.00603455	1.09546	0.033439	0.358986	5.9748e-05	4.979e-05
	W4	0.000109225	3.13289	0	0.0717152	0.00363173	1.12174	0	0.0546216	0.312948	1.33234	1.21062	1.00985	0.160215	0.000573431	0.00660811	0.0354526	0.000273062	0.0399035	1.00601	0	0.0960451	0.00651709	0.248978	7.28166e-05	0.778328	0.84693	0.136467	9.10207e-06	0.335011	0.279006	5.46124e-05	0.00280344	0.0503072	0	0.12377	0.0212989	0	0	0.17141	0.0687207	0.210549	0.0753197	0.00373185	1.18006	0.0354981	0.383388	1.82041e-05	3.64083e-05
	W5	0.00770227	2.75596	0	0.0738613	0.0116591	1.10269	0	0.0535635	0.329325	1.37241	1.14368	1.03538	0.168947	0.0006041	0.0137533	0.0365279	0.000130888	0.0551946	1.05225	0	0.119139	0.00603093	0.29759	0.000161093	0.771103	0.793455	0.106926	2.01367e-05	0.357526	0.294297	5.03417e-05	0.00941389	0.0485193	0	0.123246	0.0312118	0	0	0.193221	0.068666	0.225027	0.0840605	0.00328228	1.12303	0.0353298	0.351616	0	3.0205e-05
D. savignyi	G5	0.000801961	3.1454	0	0.0714114	0.00494082	1.11746	9.21795e-06	0.0575108	0.327108	1.32303	1.16324	1.00006	0.16501	0.00161314	0.00867409	0.0346687	0.0011799	0.0427713	1.01003	0	0.0968714	0.00948527	0.267938	0.000884923	0.836059	0.833938	0.129641	0.000138269	0.333662	0.295352	0.000212013	0.00305114	0.0498138	0	0.12317	0.0247871	0	0	0.164015	0.0640647	0.20651	0.0736237	0.00401903	1.20452	0.0333505	0.368534	4.60897e-05	5.53077e-05
	G1	0.000312608	3.08301	0	0.0716766	0.00472634	1.13574	0	0.0510147	0.334826	1.35156	1.19023	1.03098	0.156981	0.000833622	0.00649034	0.0362328	0.000111646	0.0401553	1.0002	0	0.0923906	0.00588746	0.194822	0.000506128	0.674519	0.837061	0.132099	4.46583e-05	0.336367	0.289438	5.21014e-05	0.00183099	0.0445244	0	0.129777	0.0185704	0	0	0.152731	0.0679997	0.215834	0.0742742	0.00269439	1.21515	0.0356001	0.380608	0	0
	G3	0.000267459	3.14911	0	0.0712436	0.00394347	1.13558	1.244e-05	0.051856	0.334442	1.33568	1.18366	1.01536	0.155307	0.000646878	0.00632572	0.035429	0.000385639	0.0400256	0.992286	0	0.0914648	0.00604582	0.215106	0.000255019	0.719092	0.844076	0.135596	4.35399e-05	0.333155	0.290386	8.70797e-05	0.00222053	0.0460714	0	0.129836	0.0195929	0	0	0.151481	0.0663112	0.211336	0.073091	0.00313487	1.23355	0.0339113	0.378417	1.244e-05	3.73199e-05
	G2	0.000529419	3.11859	0	0.0715664	0.00441709	1.14015	0	0.0520806	0.336402	1.34692	1.1829	1.02469	0.152591	0.0004425	0.00653477	0.0358662	0.00026866	0.0401015	0.987683	0	0.0907361	0.00365062	0.209887	7.90178e-05	0.697024	0.844621	0.134962	6.32142e-05	0.335336	0.290714	6.32142e-05	0.00241004	0.0441867	0	0.131636	0.0171073	0	0	0.150031	0.0670229	0.21334	0.0739132	0.00289205	1.23846	0.0340409	0.380431	7.90178e-06	0
T. gratilla	B21	0.000983658	3.26818	0	0.0716174	0.0120409	0.967492	0	0.123514	0.220861	1.30355	1.00903	1.02687	0.219972	0.0068145	0.0353406	0.030126	0.0131312	0.0448927	1.13155	0	0.127686	0.0271632	1.12401	9.48104e-05	2.39595	0.815286	0.0769505	0.000722929	0.355219	0.314664	0.00200287	0.00677894	0.0610934	1.18513e-05	0.0647673	0.036182	0	0	0.243141	0.0577751	0.192347	0.0918713	0.0106662	0.834876	0.0281231	0.315055	3.55539e-05	0.000900699
	B1	0.00235931	2.7882	0	0.0756355	0.0118071	1.08055	4.23195e-05	0.07444	0.285667	1.36184	1.15264	1.00154	0.191781	0.00349136	0.0183349	0.0361091	0.00250743	0.0477681	1.09338	0	0.125403	0.0124419	0.439255	0.000539574	1.07259	0.794506	0.102551	0.000349136	0.35086	0.296469	0.00108973	0.00497254	0.0540526	0	0.101514	0.0392408	0	2.11597e-05	0.208	0.0677853	0.206329	0.0847131	0.00566023	1.03268	0.0387435	0.350807	4.23195e-05	0.000179858
	B2	0.0103412	2.51585	0	0.084506	0.0178515	1.05305	0.00043329	0.0736882	0.297367	1.38388	1.06475	1.02574	0.245184	0.00595051	0.0261418	0.0356164	0.00394294	0.0651235	1.16484	0	0.146004	0.0190792	0.474048	0.00135764	1.02964	0.71669	0.0730816	0.000982124	0.380125	0.352236	0.00118433	0.0124499	0.0556055	0	0.0959304	0.0407726	0	5.7772e-05	0.232287	0.0719839	0.213756	0.105867	0.00589274	1.00192	0.0407292	0.325227	0.000173316	0.000765479
	B3	0.00343158	2.5541	0	0.0863036	0.0140169	1.09415	0.000122955	0.0755953	0.300559	1.40984	1.11253	1.05092	0.195622	0.00670666	0.021819	0.0371661	0.00316331	0.0503894	1.13165	0	0.120016	0.0129215	0.482992	0.00155371	1.0898	0.760994	0.0817989	0.000726555	0.36985	0.293439	0.000771266	0.00508589	0.0456388	0	0.0955029	0.0338798	0	0	0.190726	0.0754052	0.210802	0.0853199	0.00394575	0.978267	0.0423973	0.34631	0.000178844	0.000346511
	B4	0.00812549	2.61593	0	0.073774	0.0156363	1.08033	4.4975e-05	0.0668029	0.313041	1.39339	1.11195	1.03736	0.181834	0.00202388	0.0202238	0.0371793	0.00167907	0.0581377	1.09442	0	0.129363	0.00808051	0.374927	0.000749583	0.901794	0.767873	0.0929184	0.000194892	0.365977	0.304406	0.000674625	0.0101644	0.0491727	0	0.112887	0.0347207	0	0	0.208459	0.0673876	0.221712	0.0866519	0.00425763	1.05283	0.037854	0.336503	2.99833e-05	7.49583e-05
	B5	0.00292951	2.57362	0	0.076348	0.0105566	1.06041	0.00019358	0.109528	0.229676	1.38727	1.06713	1.03239	0.163498	0.00615585	0.0234103	0.0367673	0.00175513	0.048679	1.14528	0	0.115722	0.0272432	0.849572	0.000283918	1.66278	0.827323	0.0788387	0.00161317	0.360601	0.289299	0.000696888	0.00455559	0.0579579	0	0.0769029	0.0395162	0	0	0.19398	0.0722957	0.215287	0.0737411	0.00532991	0.914563	0.0326247	0.349619	3.8716e-05	0.000103243
	B6	0.00633937	2.60241	0	0.082844	0.0149119	1.07853	0.000576306	0.0732629	0.287894	1.38993	1.12475	1.02598	0.195843	0.00655548	0.0229946	0.0364369	0.00350106	0.0551813	1.15195	0	0.130749	0.0154162	0.517552	0.00106617	1.12969	0.742124	0.0822965	0.000504268	0.369196	0.284998	0.000864459	0.00897597	0.0510463	0	0.0973669	0.0369556	0	0	0.206562	0.0766199	0.207557	0.0841695	0.00535965	0.938269	0.0423585	0.340424	0.000172892	0.000374599
	B7	0.0016898	3.0137	0	0.0736214	0.00650236	1.09534	0.000419071	0.0604814	0.311383	1.33335	1.17191	1.00958	0.172901	0.00331201	0.0109229	0.035594	0.00152758	0.0452462	1.04691	0	0.104998	0.0137482	0.315655	0.00194665	0.929216	0.801575	0.118557	0.00017574	0.341394	0.280697	0.000648885	0.00423127	0.0508969	0	0.113338	0.0243332	0	0	0.179565	0.0690251	0.207643	0.0751895	0.00420423	1.1004	0.0378246	0.362294	2.70369e-05	8.11106e-05
	B8	0.00126756	2.92025	0	0.0719213	0.00991231	1.09397	0	0.0713635	0.294682	1.3623	1.15494	1.02559	0.175367	0.00252244	0.0160726	0.0346677	0.0021802	0.0460504	1.06541	0	0.115158	0.0106982	0.391764	0.000671806	1.00389	0.812302	0.109682	0.00200274	0.353636	0.29055	0.000443645	0.00419562	0.0501319	0	0.108313	0.0327284	0	0	0.194304	0.0646835	0.205002	0.0799449	0.0049308	1.09056	0.0370634	0.360734	2.53512e-05	0.000342241
	B9	0.00179298	2.48237	0	0.0748617	0.0238486	1.03627	0	0.104031	0.258517	1.40564	1.03247	0.982514	0.247971	0.00578381	0.0354355	0.0357632	0.0055139	0.0520543	1.16831	0	0.15221	0.019183	0.594729	0.00030847	1.29123	0.781874	0.0716421	0.000732615	0.371937	0.374366	0.00125316	0.00615011	0.0560258	0	0.0803756	0.0620988	0	0	0.255239	0.0560258	0.207022	0.10274	0.00904202	0.990457	0.0359946	0.318456	0.00030847	0.000848292
	B10	0.00557303	2.58232	0	0.0817323	0.0135924	1.07966	0.000356415	0.0712019	0.298157	1.38321	1.10843	1.02477	0.179487	0.005006	0.0191654	0.0358521	0.00171727	0.0510807	1.09675	0	0.126479	0.00844055	0.553447	0.000162007	1.21405	0.776741	0.0861227	0.000356415	0.364515	0.286379	0.000437418	0.00788972	0.0483104	0	0.100234	0.0382336	0	0	0.20165	0.0721254	0.212374	0.0846323	0.0048278	0.992096	0.0387682	0.337395	3.24013e-05	0.000210609
	B11	0.00341094	2.63725	0	0.0835405	0.0112469	1.10214	0.000165938	0.068182	0.303961	1.4038	1.14453	1.04613	0.182089	0.00660064	0.0170732	0.036617	0.00250751	0.0475504	1.10976	0	0.118443	0.0108781	0.447498	0.000516251	0.986537	0.765822	0.0933124	0.000350313	0.366446	0.284104	0.000792814	0.00470157	0.0453748	0	0.104615	0.0299426	0	0	0.179692	0.0785992	0.207846	0.0821761	0.00355845	1.00746	0.0445267	0.355679	9.21877e-05	0.000276563
	B12	0.00189643	2.90079	0	0.0756975	0.0177626	1.00233	1.87765e-05	0.108096	0.256102	1.34254	1.02363	0.964709	0.305118	0.0100173	0.0343141	0.0315821	0.0128619	0.0630046	1.22647	0	0.149743	0.0356941	0.51779	0.00202786	1.23037	0.753482	0.0763641	0.00131436	0.366386	0.399226	0.00301363	0.00714446	0.065239	0	0.072374	0.0494761	0	0.000337977	0.262627	0.0608922	0.185634	0.106406	0.0111157	0.993512	0.0406136	0.328702	0.000450636	0.00116414
	B13	0.00437884	2.82614	0	0.0754862	0.0103	1.09469	3.54562e-05	0.0649203	0.315046	1.36535	1.13804	1.03188	0.173576	0.00209192	0.0157248	0.0361476	0.00171963	0.0491068	1.05615	0	0.112644	0.00836766	0.374577	0.000815492	0.978449	0.799626	0.1069	0.000177281	0.353534	0.292425	0.000443202	0.00632893	0.0478481	0	0.113336	0.0272481	0	0	0.188308	0.0685368	0.216247	0.081762	0.00390018	1.0929	0.0369453	0.353675	3.54562e-05	8.86405e-05
	B14	0.00111537	2.83475	0	0.0730104	0.0105031	1.10684	3.09825e-05	0.0668758	0.310321	1.3815	1.15796	1.02799	0.179126	0.00233918	0.015042	0.0367918	0.00175051	0.0451261	1.0608	0	0.11225	0.00821037	0.313791	0.000216878	0.838899	0.815259	0.11242	0.000278843	0.349576	0.301476	0.000573177	0.00367143	0.0479455	0	0.113861	0.0304403	0	0	0.184966	0.0669843	0.214368	0.0805701	0.00439952	1.11642	0.0374424	0.365176	1.54913e-05	0.000108439
	B15	0.00745562	2.55948	0	0.0796541	0.0168229	1.05161	6.37233e-05	0.079909	0.293971	1.40317	1.08116	1.0645	0.219033	0.00455621	0.0272258	0.0367046	0.00390305	0.055503	1.138	0	0.134408	0.0144015	0.558359	0.000716887	1.24877	0.744431	0.0759741	0.000573509	0.381878	0.328478	0.0012904	0.00911243	0.047904	3.18616e-05	0.0955849	0.0332795	0	0	0.220005	0.0688689	0.21795	0.102451	0.00487483	0.961186	0.0407829	0.327203	0.000350478	0.000557579
	B16	0.00103491	2.8163	0	0.0797497	0.009499	1.0877	0	0.0696717	0.294223	1.35512	1.15086	1.00303	0.178855	0.00629571	0.0156345	0.0357044	0.00184806	0.0444519	1.08397	0	0.114863	0.0148953	0.452416	0.00151541	1.09602	0.794343	0.103503	0.000517455	0.352572	0.276149	0.000628339	0.00348666	0.0509817	0	0.0984521	0.0335237	0	1.23204e-05	0.192728	0.0712241	0.202239	0.0783452	0.00489119	1.0203	0.0406203	0.351057	3.69611e-05	0.000517455
	B17	0.0012504	2.95858	0	0.0732784	0.0079271	1.08226	4.71851e-05	0.0640538	0.306951	1.3446	1.1678	1.02519	0.180825	0.00496623	0.0128461	0.0359904	0.00181663	0.0474328	1.08206	0	0.108408	0.0172697	0.309817	0.0034681	0.924226	0.780264	0.111369	0.000625202	0.347388	0.27805	0.000990887	0.00365684	0.050724	0	0.10606	0.0268719	0	0	0.186157	0.0687015	0.206659	0.0751305	0.00415229	1.04646	0.0406382	0.356129	8.25739e-05	0.000141555
	B18	0.00661971	3.09274	0	0.0964144	0.0148921	0.967458	0	0.103732	0.233413	1.22967	0.954891	0.889595	0.464493	0.00798961	0.0357941	0.0272477	0.0111448	0.0606733	1.19801	0	0.166465	0.0469301	0.55975	0.00108708	1.34633	0.71385	0.0787294	0.00360593	0.367274	0.600157	0.00316403	0.00769795	0.086286	0	0.0630684	0.0552997	0	0	0.305815	0.049882	0.164467	0.176505	0.0133543	1.21507	0.0351136	0.310092	0.000760073	0.00271328
	B20	0.00860459	2.44902	0	0.0819852	0.0161072	1.08718	0.000181149	0.0676291	0.311064	1.41722	1.11266	1.05038	0.194237	0.00526843	0.0213454	0.0376942	0.00243042	0.0608813	1.13692	0	0.134534	0.0104614	0.410998	0.000905747	0.882303	0.740086	0.0815172	0.000301916	0.374707	0.298353	0.00101142	0.0106425	0.0484575	0	0.105459	0.035777	0	0	0.206314	0.0766715	0.220625	0.0892161	0.00410605	0.993816	0.0419361	0.340048	0.000120766	0.000226437
	Pvalue	1.90675e-05	1.90675e-05		1.90675e-05	1.90675e-05	1.90675e-05	0.003	1.90675e-05	1.90675e-05	1.90675e-05	1.90675e-05	0.432	0.003	1.90675e-05	1.90675e-05	0.893	0.893	1.90675e-05	1.90675e-05		1.90675e-05	1.90675e-05	1.90675e-05	1.90675e-05	1.90675e-05	1.90675e-05	1.90675e-05	1.90675e-05	5.79217e-10	0.0902869	1.90675e-05	3.76525e-05	0.0280247		6.79445e-08	1.47684e-05			5.76051e-06	0.163354	0.191918	0.0046263	0.00342992	1.19207e-09	1.87634e-05	2.43006e-08	0.00521994	0.00345255
[truncated: 280 more columns]
