# Supplementary material for: The Composition, Diversity and Predictive Metabolic Profiles of Bacteria Associated With the Gut Digesta of Five Sea Urchins in Luhuitou Fringing Reef (Northern South China Sea)
Source: Front Microbiol. 2019 May 28;10:1168. doi: 10.3389/fmicb.2019.01168 (PMC6546719; doi:10.3389/fmicb.2019.01168)
Supplement: TABLE S10 — The specific value of NSTI scores of each sample. [file Table_7.XLSX]

## Sheet: Sheet1
#Sample	species	Metric	Value
B21	Tripneustes gratilla	Weighted NSTI	0.112223
B1	Tripneustes gratilla	Weighted NSTI	0.109527
B2	Tripneustes gratilla	Weighted NSTI	0.136202
B3	Tripneustes gratilla	Weighted NSTI	0.134005
B4	Tripneustes gratilla	Weighted NSTI	0.117344
B5	Tripneustes gratilla	Weighted NSTI	0.126533
B6	Tripneustes gratilla	Weighted NSTI	0.136834
B7	Tripneustes gratilla	Weighted NSTI	0.0876803
B8	Tripneustes gratilla	Weighted NSTI	0.127698
B9	Tripneustes gratilla	Weighted NSTI	0.152023
B10	Tripneustes gratilla	Weighted NSTI	0.106827
B11	Tripneustes gratilla	Weighted NSTI	0.115438
B12	Tripneustes gratilla	Weighted NSTI	0.154483
B13	Tripneustes gratilla	Weighted NSTI	0.0949419
B14	Tripneustes gratilla	Weighted NSTI	0.101514
B15	Tripneustes gratilla	Weighted NSTI	0.135488
B16	Tripneustes gratilla	Weighted NSTI	0.105329
B17	Tripneustes gratilla	Weighted NSTI	0.118364
B18	Tripneustes gratilla	Weighted NSTI	0.116816
B20	Tripneustes gratilla	Weighted NSTI	0.127913
W1	Echinothrix calamaris	Weighted NSTI	0.0800664
W2	Echinothrix calamaris	Weighted NSTI	0.0631318
W3	Echinothrix calamaris	Weighted NSTI	0.0814615
W4	Echinothrix calamaris	Weighted NSTI	0.0648518
W5	Echinothrix calamaris	Weighted NSTI	0.0926541
M2	Diadema setosum	Weighted NSTI	0.0581115
M3	Diadema setosum	Weighted NSTI	0.054544
M10	Diadema setosum	Weighted NSTI	0.0491416
M4	Diadema setosum	Weighted NSTI	0.0577651
M5	Diadema setosum	Weighted NSTI	0.056624
M7	Diadema setosum	Weighted NSTI	0.0581807
M8	Diadema setosum	Weighted NSTI	0.0674083
G1	Diadema savignyi	Weighted NSTI	0.0665653
G2	Diadema savignyi	Weighted NSTI	0.0556593
G3	Diadema savignyi	Weighted NSTI	0.051811
G5	Diadema savignyi	Weighted NSTI	0.0555937
K1	Stomopneustes variolaris	Weighted NSTI	0.0578055
K2	Stomopneustes variolaris	Weighted NSTI	0.0636319
K3	Stomopneustes variolaris	Weighted NSTI	0.0642936
K5	Stomopneustes variolaris	Weighted NSTI	0.0806826
